# Supplementary material for: The intrinsically disordered regions of organellophagy receptors are interchangeable and control organelle fragmentation, ER-phagy and mitophagy flux
Source: Nat Cell Biol. 2025 Aug 4;27(9):1431–47. doi: 10.1038/s41556-025-01728-4 (PMC12431859; doi:10.1038/s41556-025-01728-4)
Supplement: Supplementary file 7 — Characteristics and sequences of ER- and mitochondria-transplanted IDRs modules and the corresponding linkers used in the study. [file 41556_2025_1728_MOESM7_ESM.xlsx]

## Sheet: Sheet1
	Characteristics and sequences of ER- and mitochondria- transplanted intrinsically disordered regions (IDRs) modules and the corresponding linkers used in the study.
	ER-targeted constructs	Cumulative IDR charge at pH 7.4	IDR length, aa	Linker length, aa	Linker-IDR sequence
	GT17-SEC62 IDR	-18.84	144	4	YRGSTGGRHHFWFLPNLTADVGFIDSFRPLYTHEYKGPKADLKKDEKSETKKQQKSDSEEKSDSEKKEDEEGKVGPGNHGTEGSGGERHSDTDSDRREDDRSQHSSGNGNDFEMITKEELEQQTDGDCEEDEEEENDGETPKSSHEKS*
	GT17-SEC62 IDRLIR	-17.84	144	4	YRGSTGGRHHFWFLPNLTADVGFIDSFRPLYTHEYKGPKADLKKDEKSETKKQQKSDSEEKSDSEKKEDEEGKVGPGNHGTEGSGGERHSDTDSDRREDDRSQHSSGNGNDAAAATKEELEQQTDGDCEEDEEEENDGETPKSSHEKS*
	HT17-SEC62 IDR	-18.84	144	4	YRGSTGGRHHFWFLPNLTADVGFIDSFRPLYTHEYKGPKADLKKDEKSETKKQQKSDSEEKSDSEKKEDEEGKVGPGNHGTEGSGGERHSDTDSDRREDDRSQHSSGNGNDFEMITKEELEQQTDGDCEEDEEEENDGETPKSSHEKS*
	HT17-SEC62 IDRLIR	-17.84	144	4	YRGSTGGRHHFWFLPNLTADVGFIDSFRPLYTHEYKGPKADLKKDEKSETKKQQKSDSEEKSDSEKKEDEEGKVGPGNHGTEGSGGERHSDTDSDRREDDRSQHSSGNGNDAAAATKEELEQQTDGDCEEDEEEENDGETPKSSHEKS*
	GT17-FAM134B IDR	-23.17	268	4	YRGSCPLFKCNDIGQKIYSKVKSILLKLDFGIGEYINQKKRERSEADKEKSHKDDSELDFSALCPKISLTVAAKELSVSDTDVSEVSWTDNGTFNLSEGYTPQTDTSDDLDRPSEEVFSRDLSDFPSLENGTGTNDEDELSLGLPTELKRKKQQLDSAHRPSKERQSAAGLSLPLKSDQALHLMSNLAGDVITAAMTAAIKDQLEGARQALTQVAPTAGEDTDTEEGDDFELLDQAELDQIESELGLTQDQGAEAQQSKKSSGFLSNLLGGH*
	GT17-FAM134B IDRLIR	-19.17	268	4	YRGSCPLFKCNDIGQKIYSKVKSILLKLDFGIGEYINQKKRERSEADKEKSHKDDSELDFSALCPKISLTVAAKELSVSDTDVSEVSWTDNGTFNLSEGYTPQTDTSDDLDRPSEEVFSRDLSDFPSLENGTGTNDEDELSLGLPTELKRKKQQLDSAHRPSKERQSAAGLSLPLKSDQALHLMSNLAGDVITAAMTAAIKDQLEGARQALTQVAPTAGEDTDTEEGAAAAAAAQAELDQIESELGLTQDQGAEAQQSKKSSGFLSNLLGGH*
	GT17-TEX264 IDR	-15.31	282	4	YRGSAGVEVSAGSPPIRNVTVAYKFHMGLYGETGRLFTESCSISPKLRSIAVYYDNPHMVPPDKCRCAVGSILSEGEESPSPELIDLYQKFGFKVFSFPAPSHVVTATFPYTTILSIWLATRRVHPALDTYIKERKLCAYPRLEIYQEDQIHFMCPLARQGDFYVPEMKETEWKWRGLVEAIDTQVDGTGADTMSDTSSVSLEVSPGSRETSAATLSPGASSRGWDDGDTRSEHSYSESGASGSSFEELDLEGEGPLGESRLDPGTEPLGTTKWLWEPTAPEKGKE*
	GT17-TEX264 IDRLIR	-13.31	282	4	YRGSAGVEVSAGSPPIRNVTVAYKFHMGLYGETGRLFTESCSISPKLRSIAVYYDNPHMVPPDKCRCAVGSILSEGEESPSPELIDLYQKFGFKVFSFPAPSHVVTATFPYTTILSIWLATRRVHPALDTYIKERKLCAYPRLEIYQEDQIHFMCPLARQGDFYVPEMKETEWKWRGLVEAIDTQVDGTGADTMSDTSSVSLEVSPGSRETSAATLSPGASSRGWDDGDTRSEHSYSESGASGSSAAAADLEGEGPLGESRLDPGTEPLGTTKWLWEPTAPEKGKE*
	GT17-SEC62 IDR148	-18.84	144	4	YRGSTGGRHHFWFLPNLTADVGFIDSFRPLYTHEYKGPKADLKKDEKSETKKQQKSDSEEKSDSEKKEDEEGKVGPGNHGTEGSGGERHSDTDSDRREDDRSQHSSGNGNDFEMITKEELEQQTDGDCEEDEEEENDGETPKSSHEKS*
	GT17-SEC62 IDR92	-18.95	88	4	YRGSKSDSEKKEDEEGKVGPGNHGTEGSGGERHSDTDSDRREDDRSQHSSGNGNDFEMITKEELEQQTDGDCEEDEEEENDGETPKSSHEKS*
	GT17-SEC62 IDR65	-14.99	61	4	YRGSRHSDTDSDRREDDRSQHSSGNGNDFEMITKEELEQQTDGDCEEDEEEENDGETPKSSHEKS*
	GT17-SEC62 IDR47	-13.07	43	4	YRGSSGNGNDFEMITKEELEQQTDGDCEEDEEEENDGETPKSSHEKS*
	GT17-SEC62 IDR148LIR	-17.84	144	4	YRGSTGGRHHFWFLPNLTADVGFIDSFRPLYTHEYKGPKADLKKDEKSETKKQQKSDSEEKSDSEKKEDEEGKVGPGNHGTEGSGGERHSDTDSDRREDDRSQHSSGNGNDAAAATKEELEQQTDGDCEEDEEEENDGETPKSSHEKS*
	GT17-REEP1 IDR	4.03	46	4	YRGSLTTIRGDGAPAPSGPPPPGSGRASGKHGQPKMSRSASESASSSGTA*
	GT17-REEP1 IDRFEMI	2.03	51	4	YRGSLTTIRGDGAPAPSGPPPPGSGRASGKHGNDFEMITKMSRSASESASSSGTA*
	GT17	1.03	0	4	YRGS*
	ER-targeted constructs (post-translational insertion)	Cumulative IDR charge at pH 7.4	IDR length, aa	Linker length, aa	IDR-linker sequence
	GT17	0	0	7	MAAAAGA
	FUNDC1 IDR-GT17	-3.93	47	6	MATRNPPPQDYESDDDSYEVLDLTEYARRHQWWNRVFGHSSGPMVEKAAAAGA
	FUNDC1 IDRLIR-GT17	-2.93	47	6	MATRNPPPQDYESDDDSAAAADLTEYARRHQWWNRVFGHSSGPMVEKAAAAGA
	Mitotchondria-targeted constructs	Cumulative IDR charge at pH 7.4	IDR length, aa	Linker length, aa	Linker-IDR sequence
	Mito-GSEC62 IDR	-20.84	144	23	AGGTPSETLITTVESNSSWYRGSTGGRHHFWFLPNLTADVGFIDSFRPLYTHEYKGPKADLKKDEKSETKKQQKSDSEEKSDSEKKEDEEGKVGPGNHGTEGSGGERHSDTDSDRREDDRSQHSSGNGNDFEMITKEELEQQTDGDCEEDEEEENDGETPKSSHEKS*
	Mito-GSEC62 IDRLIR	-19.84	144	23	AGGTPSETLITTVESNSSWYRGSTGGRHHFWFLPNLTADVGFIDSFRPLYTHEYKGPKADLKKDEKSETKKQQKSDSEEKSDSEKKEDEEGKVGPGNHGTEGSGGERHSDTDSDRREDDRSQHSSGNGNDAAAATKEELEQQTDGDCEEDEEEENDGETPKSSHEKS*
	Mito-GFAM134B IDR	-25.16	268	23	AGGTPSETLITTVESNSSWYRGSCPLFKCNDIGQKIYSKVKSILLKLDFGIGEYINQKKRERSEADKEKSHKDDSELDFSALCPKISLTVAAKELSVSDTDVSEVSWTDNGTFNLSEGYTPQTDTSDDLDRPSEEVFSRDLSDFPSLENGTGTNDEDELSLGLPTELKRKKQQLDSAHRPSKERQSAAGLSLPLKSDQALHLMSNLAGDVITAAMTAAIKDQLEGARQALTQVAPTAGEDTDTEEGDDFELLDQAELDQIESELGLTQDQGAEAQQSKKSSGFLSNLLGGH*
	Mito-GFAM134B IDRLIR	-21.17	268	23	AGGTPSETLITTVESNSSWYRGSCPLFKCNDIGQKIYSKVKSILLKLDFGIGEYINQKKRERSEADKEKSHKDDSELDFSALCPKISLTVAAKELSVSDTDVSEVSWTDNGTFNLSEGYTPQTDTSDDLDRPSEEVFSRDLSDFPSLENGTGTNDEDELSLGLPTELKRKKQQLDSAHRPSKERQSAAGLSLPLKSDQALHLMSNLAGDVITAAMTAAIKDQLEGARQALTQVAPTAGEDTDTEEGAAAAAAAQAELDQIESELGLTQDQGAEAQQSKKSSGFLSNLLGGH*
	Mito-GTEX264 IDR	-17.31	282	23	AGGTPSETLITTVESNSSWYRGSAGVEVSAGSPPIRNVTVAYKFHMGLYGETGRLFTESCSISPKLRSIAVYYDNPHMVPPDKCRCAVGSILSEGEESPSPELIDLYQKFGFKVFSFPAPSHVVTATFPYTTILSIWLATRRVHPALDTYIKERKLCAYPRLEIYQEDQIHFMCPLARQGDFYVPEMKETEWKWRGLVEAIDTQVDGTGADTMSDTSSVSLEVSPGSRETSAATLSPGASSRGWDDGDTRSEHSYSESGASGSSFEELDLEGEGPLGESRLDPGTEPLGTTKWLWEPTAPEKGKE*
	Mito-GTEX264 IDRLIR	-15.31	282	23	AGGTPSETLITTVESNSSWYRGSAGVEVSAGSPPIRNVTVAYKFHMGLYGETGRLFTESCSISPKLRSIAVYYDNPHMVPPDKCRCAVGSILSEGEESPSPELIDLYQKFGFKVFSFPAPSHVVTATFPYTTILSIWLATRRVHPALDTYIKERKLCAYPRLEIYQEDQIHFMCPLARQGDFYVPEMKETEWKWRGLVEAIDTQVDGTGADTMSDTSSVSLEVSPGSRETSAATLSPGASSRGWDDGDTRSEHSYSESGASGSSAAAADLEGEGPLGESRLDPGTEPLGTTKWLWEPTAPEKGKE*
	Mito-GSEC62 IDR167	-20.84	144	23	AGGTPSETLITTVESNSSWYRGSTGGRHHFWFLPNLTADVGFIDSFRPLYTHEYKGPKADLKKDEKSETKKQQKSDSEEKSDSEKKEDEEGKVGPGNHGTEGSGGERHSDTDSDRREDDRSQHSSGNGNDFEMITKEELEQQTDGDCEEDEEEENDGETPKSSHEKS*
	Mito-GSEC62 IDR111	-20.95	88	23	AGGTPSETLITTVESNSSWYRGSKSDSEKKEDEEGKVGPGNHGTEGSGGERHSDTDSDRREDDRSQHSSGNGNDFEMITKEELEQQTDGDCEEDEEEENDGETPKSSHEKS*
	Mito-GSEC62 IDR84	-16.99	61	23	AGGTPSETLITTVESNSSWYRGSRHSDTDSDRREDDRSQHSSGNGNDFEMITKEELEQQTDGDCEEDEEEENDGETPKSSHEKS*
	Mito-GSEC62 IDR66	-15.06	43	23	AGGTPSETLITTVESNSSWYRGSSGNGNDFEMITKEELEQQTDGDCEEDEEEENDGETPKSSHEKS*
	Mito-GREEP1 IDR	2.03	46	23	AGGTPSETLITTVESNSSWYRGSLTTIRGDGAPAPSGPPPPGSGRASGKHGQPKMSRSASESASSSGTA*
	Mito-GREEP1 IDR FEMI	0.03	51	23	AGGTPSETLITTVESNSSWYRGSLTTIRGDGAPAPSGPPPPGSGRASGKHGNDFEMITKMSRSASESASSSGTA*
	Mito-GFP23	-1.01	0	23	AGGTPSETLITTVESNSSWYRGS*
	Mitotchondria-targeted constructs (post-translationally targeted)	Cumulative IDR charge at pH 7.4	IDR length, aa	Linker length, aa	IDR-linker sequence
	HMAVS	0	0	15	MAAAASGGGSGGSGG
	GMAVS	0	0	7	MAAAAGA
	FUNDC1 IDR-GMAVS	-3.93	47	7	MATRNPPPQDYESDDDSYEVLDLTEYARRHQWWNRVFGHSSGPMVEKAAAAGA
	FUNDC1 IDRLIR-GMAVS	-2.93	47	7	MATRNPPPQDYESDDDSAAAADLTEYARRHQWWNRVFGHSSGPMVEKAAAAGA
	* stop
