# Supplementary material for: The intrinsically disordered regions of organellophagy receptors are interchangeable and control organelle fragmentation, ER-phagy and mitophagy flux
Source: Nat Cell Biol. 2025 Aug 4;27(9):1431–47. doi: 10.1038/s41556-025-01728-4 (PMC12431859; doi:10.1038/s41556-025-01728-4)
Supplement: Supplementary file 9 — Statistical source data. [file 41556_2025_1728_MOESM9_ESM.xlsx]

## Sheet: ext fig 3i
Mito-GFP	Mito-GSEC62IDR	Mito-GSEC62IDR LIR	Mito-GFAM134BIDR	Mito-GFAM134BIDR LIR	Mito-GTEX264IDR	Mito-GTEX264IDR LIR
12	87	3.1	81.6	11.4	57.4	16.7
40.4	62.2	5.3	87.1	4.8	47.9	20.5
33.3	65.4	5.3	78.8	17.1	69.7	5.3
15.4	76.5	9.4	69.4	30.2	67.2	16.7
24.1	71.1	19.2	57.1	27.2	36.8	12.5
11.1	61.8	3.4	57.1	30.6	41.8	25.6
23.8	53.8	10	51.9	32.5	74.4	16.3
14.9	49	0	70.3	19	40	19.4
26.3	48.7	4	44.9	21.7	60.9	32.1
29.7	80.6	10	67.7	24	48	9.1
26.5	45.5	12.2	55.7	23.5	53.3	26.3
23.7	48.6	11.1	55.4	19	67.8	27.8
32	64.4	10	81.8	25	60.3	7.8
25.9	80	13.6	60.5	26.2	63.4	7.7
26.1	78.9	13.8	75	19.2	72	6
33.3	63.4	2.9	70	19.4	81.2	16.7
31.4	68.1	30.9	47.8	30.4	58.8	24.5
27.3	50	12.9	72.7	25	66.7	21.2
22.9	75	15.4	71.3	30.2	56.4	22
21.1	72.5	19.2	62.1	18.2	50.8	31.4
34.5	46.2	24.4	60		50.5	37.2
20.7	79.5	22.7	54.1			20
31.2	66.7	28.6	58.8			18.2
29.1	75	22.2	58.1			15.4
33.3	60	17.1	87.7
22.2	57.1	35.7	86.4
33.3	70.8	28.6	70
11.6	63.6	21.6	52
	80.4	24.6	79.6
	66.7	23.2	71.1
	72.9	28.6	79.5
	50	21.2	66.2
	61.3	29.4	87.5
	51.4	22.7	66.7
	64.3	28.6	78.6
	54.5	7.5	68.6
	68	20.9
	88.9	18.5
		18.4
		40
		29.6

## Sheet: ext fig 4i
Mock	Mito-GFP	Mito-GSEC62IDR	Mito-GSEC62IDRLIR	Mito-GFAM134BIDR	Mito-GFAM134BIDRLIR	Mito-GTEX264IDR	Mito-GTEX264IDRLIR
7.1	13.6	6.2	17.2	6.7	7.5	3.1	7.9
8.5	7.9	14.1	2.3	6.2	9.8	18	6.1
12.5	7.7	4.2	22.2	14.9	5.8	9.3	15.4
3.3	8.1	6	25.6	5.1	1.6	13.1	5.2
5.3	8.7	4.7	1.2	8.8	12.8	4.4	4.8
2.7	5.7	0.9	14.7	12.7	3.4	20.7	13.6
1.8	4.8	21.2	4.5	6.7	6	18.4	5.1
6.5	2	5.4	9.8	11.3	5.5	6.9	11.2
2	2.1	10	3.1	5.6	14.9	4.3	5.6
0.9	5.6	11.1	5.9	11.9	4.8	3.1	13.5
9.5	5	11.3	4.9	10.5		10.5	9.9
5.6	9.4	7.3	9.1			5.1
5.6	5.8	9.7	6
10.8	6.4	6.1	14.1
4.5	12.5	5.6	9.5
7.8	20	11.6	9.6
5.4	3.2	11.9	15.4
3	8.2	6.3	1.1
7.8	2.9	4.2	1.2
3.6	6.4	11.9	12.4
1.7	24.5	5.2	5.6
5.9	15.1		15
	14.3		5.3
	18.4
	6.7

## Sheet: ext fig 5h
Mock	mito-GFP	mito-GSEC62IDR	mito-GSEC62IDRLIR	mito-GFAM134BIDR	mito-GFAM134BIDRLIR	mito-GTEX264IDR	mito-GTEX264IDRLIR
1.13	0.673	0.393	0.376	0.327	0.834	0.662	0.495
0.919	0.763	0.393	0.516	0.332	0.682	0.197	0.278
0.296	1.019	0.527	0.14	0.83	0.536	0.233	0.167
0.758	0.542	0.746	0.165	1.349	0.697	0.647	0.348
0.924	0.326	0.065	0.351	0.247	0.829	0.708	0.444
0.607	0.331	0.035	1.197	0.815	1.566	1.911	0.237
0.994	0.633	0.219	0.336	0.086	0.874	0.9	0.525
0.633	0.572	1	0.346	1.062	0.429	0.9	0.353
0.366	4.102	0.477	0.321	0.709	0.414	1.638	0.389
1.506	0.698	0.418	0.135	0.201	1.157	1.032	0.298
0.818	0.427	0.458	0.245	0.483	0.546	0.849	0.313
2.068	0.417	0.721	0.326	1.152	0.162	1.593	0.444
0.482	0.703	0.398	0.381	1.092	0.531	1.239	0.626
0.387	0.773	0.398	0.25	1.439	1.263	0.966	0.424
0.623	0.723	0.283	0.13	0.292	0.47	0.849	0.742
1.009	1.652	0.522	0.1	0.03	0.49	0.961	0.288
0.442	0.397	0.642	0.09	0.116	0.556	0.212	0.818
0.587	1.22	0.09	0.22	0.956	0.667	0.855	0.187
0.392	0.377	0.502	0.255	0.136	0.531	0.521	0.318
0.437	0.939	0.189	0.085	0.458	0.672	0.187	0.5
0.607	0.763	0.343	0.266	0.136	0.505	1.011	0.328
0.738	0.477	0.224	0.16	0.584	1.112	0.662	0.404
0.969	0.326	0.378	0.957	0.433	0.162	0.925	0.904
0.954	0.552	0.348	0.316	0.111	0.232	1.153	0.384
0.633	0.532	0.134	0.541	0.433	0.192	0.172	0.399
0.728	0.964	0.661	0.536	0.654	0.364	0.652	0.384
0.618	0.492	0.388	0.802	0.116	0.217	1.092	0.404
1.386	1.044	0.07	0.266	0.382	0.621	1.492	0.136
1.913	0.422	0.085	0.721	0.684	1.314	0.971	0.661
0.427	0.567	0.045	0.486	0.075	2.077	0.43	0.374
0.853	0.859	0.283	0.341	0.886	0.899	0.106	0.237
1.401	0.276	0.239	0.416	0.257	0.379	0.071	0.257
0.572	1.009	0.154	0.406	0.04	0.136	0.202	0.151
0.773	1.642	0.174	1.057	0.8	0.182	0.753	0.904
1.044	0.648	0.393	0.316	0.247	0.182	0.683	0.47
1.105	0.387	0.164	0.907	0.04	0.106	0.647	0.833
0.748	0.768	0.477	0.301	0.468	0.263	0.359	0.576
0.879	1.335	0.438	0.907	0.277	0.409	1.011	0.338
2.631	0.445	0.368	0.301	0.287	0.733	1.143	0.288
1.049	0.335	0.408	0.391	0.86	0.384	0.865	0.313
0.276	0.305	0.955	0.281	0.699	0.197	0.207	0.409
0.838	0.665	0.562	0.311	0.111	0.667	0.607	0.363
0.502	0.455	0.129	0.421	0.242	1.4	1.006	0.162
0.969	1.095	0.109	1.152	0.252	0.935	0.794	0.303
1.491	1.75	0.259	0.892	0.091	0.97	1.279	0.187
1.22	0.465	0.129	0.401	0.282	0.591	1.32	0.772
1.411	0.695	0.139	0.225	0.347	0.975	0.597	0.495
0.718	1.08	0.249	0.802	0.357	0.525	0.592	0.995
1.386	0.38	1.467	0.867	0.458	0.349	0.602	0.212
0.497	0.5	0.085	0.195	0.704	0.894	0.081	0.126
1.145	0.515	0.303	0.135	0.619	0.611	0.157	0.177
1.074	1.27	0.408	0.957	0.05	1	0.268	0.429
0.226	1.345	0.184	0.286	0.07	0.182	0.905	0.303
1.436	0.995	0.204	0.165	0.065	0.409	2.614	0.268
0.823	0.47	0.428	0.471	0.065	0.904	0.511	0.833
0.643	0.645	0.204	0.165	0.287	1.314	0.541	0.338
1.019	0.45	0.413	0.185	0.05	0.485	0.546	0.52
3.133	0.88	0.985	0.766	0.941	0.874	0.238	0.328
1.43	0.245	0.766	0.426	0.04	0.707	1.284	0.429
0.805	0.38	0.274	0.065	0.081	0.409	0.101	0.596
0.211	0.87	0.184	0.446	0.055	0.177	0.344	0.707
2.059	0.5	0.07	0.611	0.096	0.096	0.885	0.555
0.649	0.275	0.085	0.551	0.231	0.101	0.187	0.187
0.891	2.645	0.238	1.017	0.081	0.248	0.48	0.53
0.763	0.98	0.521	0.306	0.04	0.086	0.764	0.429
0.729	0.32	0.327	0.351	0.231	0.45	0.394	0.343
1.199	0.955	0.377	0.751	0.035	0.086	0.652	0.555
0.843	0.255	0.179	0.566	0.025	0.081	0.071	1.06
1.026	1.145	0.134	0.536	0.075	0.616	0.086	0.348
0.404	0.545	0.466	0.16	0.055	0.121	0.425	0.53
0.301	0.84	0.342	0.276	0.161	0.263	0.966	0.333
0.442	0.275	0.089	0.366	0.226	0.374	0.303	1.07
0.643	0.345	0.501	0.23	0.257	0.167	0.444	0.732
0.705	1.245	0.809	0.13	0.055	0.205	0.217	0.192
1.071	0.35	0.511	0.245	0.327	0.464	0.212	0.929
0.632	1.665	0.442	0.792	0.447	0.13	0.434	0.454
0.47	0.765	0.61	0.13	0.417	0.409	0.126	0.444
1.454	0.365	0.377	0.461	0.04	0.21	0.076	0.106
2.684	1.79	0.387	0.286	0.111	0.125	0.151	1.045
0.898	1.065	0.179	1.182	0.201	0.704	0.257	0.328
2.218	0.92	0.149	0.311	0.236	0.135	0.076	0.651
1.551	0.355	0.208	0.401	0.286	0.11	0.747	0.429
3.848	0.475	0.417	1.092	0.618	0.23	0.525	0.369
0.805	0.07	0.313	0.416	0.146	0.544	0.126	0.197
1.067	1.645	0.134	0.671	0.347	0.115	0.252	0.212
3.223	0.445	0.516	0.666	0.156	0.18	0.116	0.278
2.249	2.76	0.313	0.756	0.05	0.26	0.207	1.711
0.884	0.75	0.357	0.155	0.854	0.175	0.323	0.757
0.857	1.575	0.223	0.075	0.251	0.285	0.343	0.505
2.449	2.815	0.873	0.215	0.573	0.449	0.368	0.752
1.282	0.32	0.536	0.726	0.186	0.779	0.192	1.646
1.143	0.385	0.313	0.391	0.483	0.305	0.232	0.263
0.926	2.115	0.243	0.932	2.031	0.844	0.237	0.707
1.437	0.29	0.496	0.451	1.649	0.18	0.146	0.202
0.508	2.33	0.318	0.566	0.457	0.22	0.242	0.358
2.767	2.9	0.466	0.751	0.513	0.384	0.303	0.192
1.036	0.84	0.387	1.037	0.809	0.16	0.187	0.671
4.954	0.523	0.461	0.837	0.89	0.315	0.278	0.54
1.026	1.037	0.253	0.361	0.498	0.11	0.121	0.177
2.328	1.414	0.794	0.245	0.578	0.924	0.459	0.268
0.632	0.453	0.303	0.05	1.774	0.325	0.182	0.369
0.667	0.725	0.824	0.245	0.638	0.35	0.096	0.722
0.843	0.564	0.635	0.754	0.538	0.574	0.096	0.495
0.221	0.76	0.179	0.569	0.131	0.479	0.227	0.53
0.605	0.352	0.273	0.579	0.799	0.3	0.449	0.555
2.851	0.398	0.377	0.419	0.352	0.135	0.151	0.374
1.687	0.458	0.303	0.629	0.07	0.639	0.555	0.515
1.362	0.961	0.159	0.279	0.226	0.364	1.05	0.318
2.088	0.694	0.496	0.574	0.08	0.894	0.333	0.53
2.248	0.966	0.868	0.17	0.362	0.509	0.676	0.444
3.162	2.098	0.392	0.499	1.025	0.35	0.505	0.495
3.662	1.303	0.987	0.609	0.07	0.414	0.777	0.48
0.397	0.981	0.432	0.614	0.603	0.689	0.57	0.409
0.688	1.218	0.566	0.284	0.674	0.429	0.192	0.056
0.53	0.795	0.327	0.559	0.095	0.549	0.096	0.586
0.544	0.629	0.213	0.893	0.739	0.499	0.161	0.535
0.452	0.448	0.268	0.574	0.181	0.509	0.394	0.788
0.483	0.961	0.159	0.584	0.241	0.275	0.732	0.182
1.235	0.468	0.271	0.544	0.116	0.579	0.252	0.227
0.958	0.679	0.044	0.389	0.774	0.26	0.454	0.136
1.105	0.624	0.305	0.264	1.096	1.448	0.217	0.278
1.188	1.102	0.241	0.359	0.774	0.295	0.212	0.54
1.773	0.72	0.034	0.634	0.161	1.513	0.257	0.318
0.435	0.931	0.054	0.314	0.196	0.614	0.409	1.489
1.146	0.886	0.049	0.519	0.337	0.345	0.081	0.121
0.667	1.288	0.064	0.594	0.075	0.315	0.076	0.338
1.595	0.755	0.463	0.559	0.03	0.529	0.358	0.242
0.572	0.886	0.296	1.342	0.085	0.419	0.111	0.242
0.561	1.61	0.212	0.988	0.538	0.07	0.424	0.167
0.233	1.273	0.251	1.667	0.06	0.894	0.575	0.631
3.371	0.83	0.266	0.549	0.045	1.223	0.232	0.141
0.972	1.067	0.384	0.579	0.432	0.519	0.384	0.48
1.184	1.022	0.557	0.883	0.754	0.434	0.156	0.343
1.701	0.911	0.291	0.589	0.08	0.285	0.283	1.247
1.65	0.845	0.369	0.549	0.221	0.17	0.903	0.318
2.098	0.896	0.202	0.714	0.362	0.34	0.762	0.394
1.499	0.387	0.202	0.589	0.23	0.749	0.5	0.353
1.167	0.428	0.227	0.798	0.105	0.15	0.323	0.54
2.45	0.926	0.074	0.589	0.2	0.759	0.651	0.429
2.238	1.022	0.522	0.699	1.764	0.389	0.616	0.202
0.181	0.664	0.069	0.245	0.371	1.024	0.328	0.343
1.564	0.79	0.094	0.629	0.456	0.409	0.05	2.282
1.246	0.508	0.212	0.574	0.386	1.538	0.061	0.182
1.465	0.866	0.187	0.379	0.521	0.369	0.494	0.187
1.916	0.453	0.133	0.255	0.536	0.679	0.711	0.323
1.94	0.84	0.35	0.584	0.12	0.305	0.262	0.293
1.988	0.478	0.113	0.419	0.135	0.514	0.237	0.262
1.632	0.574	0.217	0.619	0.471	0.969	0.499	0.591
0.517	0.398	0.488	0.609	0.291	1.064	0.106	0.919
0.407	0.679	0.571	0.419	0.175	0.12	0.267	0.747
0.366	0.352	0.611	0.759	0.301	0.539	0.539	1.646
1.242	0.629	0.394	0.324	0.276	0.919	0.575	0.787
0.151	0.533	0.419	0.634	1.223	0.24	0.257	0.358
0.561	0.654	0.113	0.948	1.132	0.18	0.358	0.525
1.913	0.589	0.039	0.339	0.13	0.489	0.66	1.338
1.03	1.213	0.507	0.354	0.11	0.934	0.645	0.262
3.936	0.785	0.424	0.519	0.17	0.554	0.544	1.752
0.592	0.559	0.601	0.324	0.09	0.379	0.439	0.964
0.914	0.528	0.394	0.419	0.311	0.744	0.247	0.681
1.55	1.157	0.768	0.289	0.306	0.359	0.232	0.48
0.301	1.047	0.547	0.314	0.16	0.629	0.328	0.803
0.962	0.367	0.561	0.369	0.19	0.389	0.555	1.393
1.482	0.815	0.374	0.145	0.326	0.454	0.222	0.273
0.575	0.79	0.512	0.25	0.271	0.509	0.192	0.207
1.04	0.543	0.946	0.529	0.376	0.589	0.746	0.222
0.678	0.659	0.68	0.384	0.711	0.404	0.388	3.135
0.719	1.59	0.453	0.539	0.656	0.579	0.393	0.732
1.578	0.775	0.665	0.459	0.306	0.509	0.454	0.338
0.931	0.579	0.355	0.279	0.14	1.019	0.308	3.604
2.327	0.715	0.389	0.2	0.656	0.504	0.242	0.308
2.266	0.725	0.128	0.125	0.772	0.754	0.343	0.419
0.64	0.317	0.64	0.04	0.256	0.544	0.827	0.434
2.173	0.941	0.512	0.22	0.516	0.559	0.353	0.424
0.277	0.901	0.158	0.284	0.351	0.514	1.316	0.368
0.565	0.594	0.749	0.09	0.411	0.055	0.595	0.545
2.834	1.676	0.384	0.235	0.22	0.389	0.247	0.409
1.273	0.554	0.561	0.374	0.276	0.22	0.353	0.707
1.225	0.523	0.212	0.19	0.902	0.579	0.328	0.858
1.944	1.233	1.167	0.269	0.286	0.225	0.287	1.363
0.253	0.559	0.69	0.105	0.195	1.024	0.408	0.323
0.838	1.027	0.276	0.13	0.23	0.574	0.509	0.671
0.178	0.75	0.256	0.419	0.095	0.519	0.444	0.782
0.842	0.715	0.66	0.294	0.441	0.09	0.388	0.772
0.637	0.574	0.3	0.15	0.105	0.355	0.625	1.666
1.934	0.941	0.389	0.464	0.205	0.245	0.489	0.303
1.075	1.318	0.463	0.739	0.055	0.449	0.434	0.656
0.25	0.78	0.345	0.279	0.306	0.834	0.247	0.515
0.78	0.71	0.123	0.499	0.246	0.389	0.277	0.818
1.612	1.374	0.832	0.19	0.185	0.164	0.61	0.419
0.38	1.142	0.079	0.399	0.06	0.189	0.229	1.025
0.794	0.574	0.404	0.16	0.075	0.558	0.409	0.909
0.127	0.634	0.951	0.419	0.105	0.304	0.314	0.813
0.726	0.679	0.354	0.185	0.195	0.369	0.239	0.424
0.9	1.193	0.61	0.594	0.491	0.404	0.364	0.091
0.856	0.252	0.187	0.25	0.065	0.389	0.309	0.262
0.294	0.584	0.162	0.21	0.15	0.508	0.623	0.727
3.953	0.282	0.33	0.255	1.218	0.508	0.608	0.54
2.959	0.996	0.231	0.165	1.839	0.389	0.598	0.131
4.262	0.73	0.359	0.205	1.363	0.085	0.389	0.676
0.639	0.332	0.241	0.279	0.842	0.329	0.12	0.525
0.725	0.453	1.845	0.304	1.288	0.214	0.169	0.752
0.694	0.659	0.162	0.245	0.621	1.181	0.349	0.187
1.299	0.82	0.069	0.309	0.359	0.179	0.603	0.298
0.522	0.377	0.428	0.195	0.389	0.334	0.389	0.525
1.303	0.398	0.236	0.604	0.523	0.703	0.573	0.823
0.901	1.092	0.305	0.334	0.743	0.454	0.713	0.121
1.21	1.349	0.379	0.264	0.613	0.459	0.264	0.692
1.234	0.377	0.704	0.2	0.853	0.598	0.613	0.156
0.928	0.478	0.3	0.264	0.274	0.578	0.219	0.535
1.093	0.408	0.413	0.284	0.15	0.568	0.204	0.121
1.798	0.533	1.21	0.344	0.563	0.618	0.254	0.803
1.279	0.367	0.118	0.808	0.16	0.364	0.608	0.5
0.382	0.907	0.33	0.574	0.194	0.09	0.533	0.55
0.474	1.07	0.054	0.24	0.713	0.349	0.493	0.409
0.598	0.763	0.118	0.459	0.833	0.523	0.105	0.676
0.67	0.497	0.089	0.09	0.638	0.219	0.354	0.151
1.444	1.515	0.246	0.334	0.229	0.125	0.15	0.656
1.533	0.676	0.221	0.414	0.887	0.234	0.249	0.803
1.351	0.414	0.315	0.08	0.145	0.184	0.633	0.313
2.117	0.959	0.157	0.469	0.723	0.424	0.394	0.803
1.203	0.321	0.802	0.155	0.339	0.234	0.224	0.838
0.653	0.459	0.241	0.2	0.174	0.778	0.269	0.611
0.543	0.766	0.138	0.419	0.603	0.613	0.638	0.586
0.382	0.462	0.172	0.619	0.882	0.374	0.414	0.217
0.261	0.224	0.477	0.19	0.867	0.299	0.394	0.323
1.096	0.593	0.497	0.274	0.469	0.533	0.299	0.071
0.973	0.507	0.463	0.334	0.239	0.204	0.289	0.172
0.928	0.428	0.945	0.664	1.959	0.224	0.269	0.459
0.791	1.794	1.171	0.624	1.361	0.439	0.224	0.459
1.265	0.369	1.033	0.484	1.431	0.578	0.533	0.358
0.66	0.973	0.261	0.225	0.219	0.628	0.354	0.333
1.062	0.814	0.812	0.744	0.414	0.728	0.518	0.722
0.907	0.652	0.713	0.694	1.58	0.748	0.389	0.515
6.572	0.483	0.694	0.793	0.439	0.314	0.065	0.333
1.31	0.497	0.886	0.304	1.74	0.319	0.229	0.384
1.557	1.007	0.63	0.215	0.668	0.698	0.608	0.323
1.296	1.007	1.102	0.788	0.618	0.314	0.229	0.353
0.657	1.418	0.669	0.639	1.994	0.354	1.755	0.232
1.251	0.666	0.467	0.843	0.174	0.658	0.14	0.081
1.712	0.735	0.197	0.264	0.454	0.693	0.105	0.091
0.612	0.794	0.61	0.509	0.583	0.488	0.439	0.191
0.983	0.821	0.103	0.354	0.813	0.224	0.449	0.366
0.278	0.507	0.108	0.125	0.249	0.155	0.369	0.462
2.152	0.597	0.256	0.584	0.165	0.314	0.673	0.542
0.241	0.176	0.246	0.23	0.274	0.404	0.075	0.226
0.56	0.135	1.161	0.289	0.199	0.583	0.324	0.206
1.22	0.338	0.453	0.579	0.254	0.503	0.06	0.437
0.144	0.383	0.167	0.359	0.279	0.369	0.234	0.166
0.846	0.383	0.084	0.215	0.214	0.608	0.16	0.236
0.657	0.5	0.625	0.155	0.249	0.354	0.583	0.206
0.45	0.38	0.182	0.19	0.349	0.832	0.292	0.281
0.309	0.348	0.049	0.23	0.379	0.299	0.221	0.426
0.828	0.428	0.118	0.619	0.513	0.414	0.201	0.743
0.866	0.39	0.305	0.289	0.229	0.962	0.282	0.652
0.828	0.269	0.576	0.344	0.267	0.304	0.211	0.311
0.447	0.366	0.668	0.334	0.171	0.439	0.166	0.231
0.846	0.273	0.688	0.205	0.294	0.394	0.543	0.391
1.066	0.307	0.777	0.404	1.218	0.922	0.096	0.562
1.069	0.324	0.361	0.379	0.438	0.668	0.382	0.717
3.389	0.649	0.436	0.085	0.274	0.444	0.427	0.356
0.705	0.297	0.411	0.299	0.483	0.155	0.422	0.321
0.437	0.321	0.579	0.474	0.274	0.758	0.297	0.537
1.794	0.262	0.886	0.833	0.349	0.464	0.292	0.13
1.011	0.262	0.252	0.724	0.192	0.135	0.392	0.953
0.45	0.414	0.272	0.309	0.216	0.229	0.201	0.416
0.423	0.276	0.564	0.279	0.192	0.184	0.236	0.828
0.526	0.624	1.217	0.045	0.192	0.334	0.146	0.903
1.028	0.3	0.98	0.055	0.284	1.291	0.83	0.151
1.289	0.39	0.851	0.055	0.284	0.498	0.558	0.261
0.296	0.404	0.723	0.21	0.335	0.498	0.181	0.552
0.694	0.242	1.411	0.324	0.14	0.299	0.649	0.823
0.509	0.204	0.371	0.429	0.209	0.115	0.317	0.211
0.928	0.217	0.381	0.594	0.253	0.419	1.111	0.176
0.247	0.179	0.317	0.424	0.198	0.349	0.407	1.294
0.282	0.457	0.708	0.439	0.428	0.718	0.226	0.221
0.492	0.158	0.525	0.225	0.537	0.563	0.196	0.206
1.715	0.43	0.109	0.255	0.229	0.623	0.226	0.702
0.406	0.254	0.247	0.314	0.407	0.653	0.357	0.201
0.897	0.584	0.094	0.294	0.246	0.319	0.397	0.171
0.577	0.351	0.614	0.339	0.202	0.239	0.261	1.244
0.598	0.192	1.104	0.21	0.441	0.344	0.156	0.326
1.066	0.179	0.673	0.195	0.335	0.563	0.794	0.266
0.577	0.272	0.218	0.075	0.175	0.394	0.236	1.104
0.285	0.344	0.48	0.364	0.212	0.344	0.246	0.502
1.461	0.327	0.901	0.075	0.195	0.678	1.051	0.221
0.33	0.289	0.52	0.14	0.277	0.269	0.166	1.5
0.474	0.234	1.084	0.245	0.195	0.658	0.277	0.13
1.395	0.337	0.495	0.569	0.513	0.568	0.277	0.251
0.966	0.127	0.317	0.529	0.315	0.548	0.327	0.517
0.657	0.234	0.104	0.449	0.212	0.917	0.538	0.577
0.801	0.354	0.906	0.155	0.25	0.299	1.006	0.462
0.629	0.127	0.604	0.464	0.287	0.1	1.403	0.828
3.733	0.227	0.663	0.15	0.329	0.174	0.784	0.256
1.54	0.261	0.891	0.17	0.154	0.234	0.905	0.953
0.598	0.182	0.46	0.329	0.315	0.199	0.518	0.336
0.529	0.131	0.416	0.599	0.308	0.075	0.287	0.341
0.715	0.241	0.47	0.264	0.188	0.035	0.327	0.452
0.392	0.261	0.678	0.225	0.339	0.319	0.201	0.075
0.44	0.217	0.426	0.19	0.12	0.379	0.161	0.426
0.512	0.199	0.792	0.38	0.099	0.558	0.216	1.039
0.698	0.237	0.925	0.145	0.472	0.334	0.221	0.898
0.718	0.247	1.415	0.14	0.267	0.045	1.141	0.497
0.65	0.127	0.277	0.16	0.243	0.224	0.322	0.722
0.296	0.134	1.069	0.565	0.387	0.105	0.649	0.381
1.114	0.172	0.44	0.2	0.243	0.399	0.282	0.522
0.327	0.165	0.351	0.305	0.192	0.738	0.226	0.301
0.406	0.615	1.039	0.14	0.178	0.279	0.573	0.361
0.55	0.168	0.411	0.23	0.623	0.1	0.493	0.808
0.615	0.196	0.445	0.11	0.394	0.319	0.226	0.627
1.021	0.419	0.455	0.105	0.291	0.17	0.221	0.261
1.413	0.247	0.069	0.54	0.14	0.501	0.779	0.06
0.801	0.327	0.337	0.18	0.229	0.15	0.473	0.351
0.725	0.378	0.323	0.12	0.198	0.411	0.98	0.988
0.99	0.251	0.285	0.665	0.359	0.436	0.533	0.612
0.674	0.474	0.162	0.43	0.229	0.271	0.176	1.35
1.103	0.261	0.1	0.635	0.277	0.541	0.603	0.753
0.667	0.536	0.22	0.28	0.359	0.606	1.151	0.457
1.341	0.622	0.227	0.445	0.147	0.11	0.814	0.722
0.144	0.296	0.261	0.575	0.195	0.721	0.543	0.562
0.454	0.962	0.203	0.46	0.414	0.346	0.463	0.351
0.364	0.186	0.172	0.17	0.226	0.115	0.483	1.019
0.437	0.433	0.32	0.385	0.315	0.711	0.845	1.56
0.918	0.44	0.285	0.65	0.315	0.421	0.739	0.191
0.175	0.168	0.299	0.235	0.103	0.601	1.126	0.467
0.512	0.11	0.595	0.16	0.681	0.431	0.241	0.477
0.172	0.272	0.199	0.34	0.281	0.721	0.171	0.873
0.43	0.117	0.196	0.545	0.154	0.706	0.141	0.171
1.91	0.309	0.289	0.51	0.335	0.23	1.443	0.286
0.399	0.21	0.227	0.41	0.274	0.616	0.543	0.236
0.282	0.103	0.268	0.325	0.452	0.531	0.156	1.039
0.626	0.165	0.275	0.12	0.335	0.431	0.955	0.472
1.008	0.409	0.1	0.5	0.301	0.23	0.251	0.552
0.148	0.33	0.237	1.095	0.332	0.135	0.116	1.019
1.087	0.464	0.172	0.535	0.342	0.651	0.196	0.12
0.423	0.282	0.162	0.47	0.342	0.661	0.146	0.09
0.853	0.347	0.32	0.79	0.226	0.286	0.533	0.171
0.32	0.285	0.206	0.205	0.322	0.426	0.236	0.236
0.451	0.278	0.148	0.6	0.308	0.371	0.191	0.221
0.619	0.223	0.179	0.255	0.164	0.576	0.211	0.12
0.502	0.192	0.248	0.84	0.229	0.17	0.719	0.421
0.354	0.742	0.144	0.33	0.346	0.09	0.392	0.135
1.025	0.354	0.254	0.435	0.329	0.08	0.101	0.176
0.654	0.333	0.193	0.865	0.359	0.331	0.437	0.652
0.561	0.378	0.45	0.375	0.236	0.165	0.659	0.988
0.348	0.691	0.162	0.365	0.301	0.095	0.277	0.161
0.471	0.419	0.179	0.395	0.222	0.1	0.432	0.135
0.582	0.316	0.179	0.775	0.26	0.14	0.312	1.335
0.165	0.327	0.227	0.815	0.394	0.175	0.779	1.019
0.42	0.395	0.23	0.125	0.205	0.371	0.206	0.632
0.478	0.278	0.382	0.355	0.106	0.681	0.684	0.411
0.471	0.162	0.282	0.725	0.106	0.04	0.196	0.266
0.413	0.406	0.268	0.365	0.154	0.105	0.417	0.115
0.186	0.485	0.22	1.025	0.342	0.977	0.639	1.054
0.523	0.234	0.375	0.185	0.14	0.261	0.342	0.186
1.005	0.289	0.272	0.73	0.236	0.266	0.196	0.863
0.403	0.182	0.306	1.175	0.157	0.215	0.442	0.251
0.42	0.56	0.117	0.315	0.298	0.476	0.458	0.271
0.506	0.175	0.196	0.72	0.332	0.095	0.151	0.1
1.345	0.241	0.193	0.51	0.356	0.115	0.206	0.226
1.266	0.371	0.237	0.175	0.322	0.045	0.181	0.301
0.52	0.186	0.399	0.705	0.229	0.386	0.342	0.266
0.805	0.096	0.492	0.61	0.308	0.23	0.161	0.331
0.726	0.155	0.333	0.185	0.246	0.17	0.141	0.055
0.389	0.378	0.251	0.16	0.205	0.155	0.483	0.191
0.282	0.272	0.168	0.07	0.168	0.18	1.232	0.853
0.354	0.457	0.313	0.27	0.195	0.11	0.146	0.442
0.244	0.268	0.206	0.155	0.424	0.195	0.397	0.105
0.317	1.911	0.351	0.175	0.308	0.155	0.463	0.151
0.2	0.832	0.392	0.255	0.219	0.14	1.337	0.03
0.341	0.619	0.502	0.155	0.346	0.145	0.206	0.161
0.582	0.385	0.299	0.2	0.339	0.07	0.674	0.798
0.678	0.158	0.138	0.19	0.106	0.411	1.347	0.431
0.73	0.179	0.268	0.9	0.157	0.09	0.437	0.256
0.413	0.179	0.316	0.145	0.229	0.306	0.271	0.256
0.912	0.299	0.464	0.185	0.335	0.426	1.066	0.06
0.533	0.182	0.22	0.11	0.192	0.17	0.387	0.13
0.392	0.309	0.237	0.895	0.164	0.18	0.166	0.161
0.351	0.192	0.323	0.745	0.154	0.351	0.096	0.1
0.557	0.309	0.292	0.26	0.212	0.466	0.241	0.166
0.385	0.382	0.196	1.24	0.195	0.095	0.468	0.105
0.275	0.22	0.529	0.455	0.198	0.025	1.071	0.095
0.582	0.199	0.21	0.37	0.096	0.105	0.297	0.236
0.588	0.278	0.237	0.495	0.489	0.205	0.86	0.241
0.97	0.492	0.21	0.53	0.335	0.09	0.644	0.321
0.509	0.289	0.179	0.915	0.335	0.145	0.312	0.191
0.502	0.107	0.443	0.365	0.421	0.391	0.287	0.251
0.475	0.175	0.358	0.63	0.216	0.701	0.96	0.517
0.471	0.251	0.23	0.585	0.229	0.616	0.583	0.256
0.145	0.134	0.34	1.245	0.387	0.461	0.719	0.176
0.802	0.44	0.423	0.13	0.349	0.581	0.236	0.241
0.606	0.244	0.368	1.74	0.103	0.832	0.317	0.12
0.681	0.247	0.347	0.25	0.171	0.175	0.483	0.075
0.43	0.217	0.34	0.15	0.274	0.421	1	0.151
0.609	0.162	0.107	0.225	0.233	0.516	0.171	0.351
0.888	0.096	0.289	0.1	0.209	0.401	0.146	0.08
2.691	0.113	0.223	0.16	0.216	0.271	0.302	0.135
0.599	0.203	0.23	0.68	0.216	0.441	0.312	0.181
0.919	0.137	0.131	0.375	0.185	0.787	0.126	0.221
0.953	0.289	0.086	0.165	0.486	0.16	0.302	0.125
0.317	0.423	0.199	0.295	0.151	0.105	0.689	0.201
0.853	0.285	0.199	0.81	0.339	0.902	0.181	0.07
0.712	0.526	0.251	0.475	0.264	0.611	0.789	0.201
1.325	0.196	0.217	0.265	0.175	0.18	0.804	0.221
0.991	0.217	0.206	0.28	0.188	0.085	0.694	0.11
0.516	0.158	0.333	0.205	0.195	0.341	0.825	0.156
1.187	0.488	0.234	0.04	0.099	0.321	0.804	0.237
0.929	0.144	0.454	0.355	0.613	0.371	0.226	0.473
0.392	0.681	0.299	0.52	0.219	0.862	0.307	0.362
0.437	0.616	0.175	0.405	0.209	0.346	0.407	0.282
1.235	0.472	0.426	0.325	0.133	0.296	0.82	0.287
0.874	0.39	0.189	0.13	0.171	0.872	0.402	0.438
0.647	0.305	0.186	0.305	0.431	0.787	0.523	0.216
0.385	0.233	0.196	0.075	0.719	0.381	0.131	0.367
0.234	0.339	0.189	0.255	0.198	0.205	0.407	0.247
0.248	0.318	0.337	0.65	0.212	0.245	1.121	0.347
0.361	0.459	0.358	0.275	0.137	0.812	0.784	0.76
0.155	0.281	0.423	0.595	0.14	0.746	0.558	1.137
0.592	0.356	0.261	0.45	0.216	0.446	0.724	0.513
0.575	0.284	0.378	0.4	0.192	0.321	0.231	0.191
2.047	0.274	0.347	0.24	0.216	0.827	1.347	1.233
2.017	0.835	0.371	0.4	0.082	0.436	0.312	0.322
0.509	0.246	0.158	0.41	0.219	0.396	0.327	0.538
0.791	0.308	0.282	0.575	0.243	0.536	0.915	0.196
0.895	0.219	0.189	0.24	0.137	0.23	0.674	0.473
0.337	0.243	0.447	0.405	0.137	1.167	1.418	0.221
0.877	0.698	0.196	0.505	0.229	0.767	0.241	0.287
0.509	0.301	0.148	0.73	0.188	0.832	0.387	0.106
0.365	0.496	0.395	0.17	0.226	0.751	1.317	0.483
0.544	0.281	0.199	0.44	0.318	0.391	0.618	0.604
0.275	0.431	0.333	0.32	0.315	0.751	0.146	0.453
0.781	0.363	0.179	0.38	0.27	0.952	0.256	0.483
0.509	0.222	0.124	0.71	0.305	0.346	0.106	0.377
0.368	0.342	0.131	0.285	0.226	0.827	0.201	0.79
0.358	0.359	0.141	0.24	0.219	1.283	0.508	0.352
0.454	0.346	0.268	0.265	0.147	0.847	0.372	0.171
0.382	0.496	0.296	1.305	0.123	0.616	1.066	0.413
0.623	0.589	0.127	0.135	0.623	0.907	0.387	1.575
0.451	1.003	0.162	0.61	0.151	0.581	0.211	0.871
0.368	0.291	0.172	0.44	0.151	0.035	0.347	0.302
0.217	0.424	0.265	0.53	0.151	0.035	0.514	0.634
0.323	1.769	0.237	0.275	0.147	0.06	0.521	0.639
0.557	0.236	0.237	0.93	0.294	0.095	0.274	0.891
1.848	0.808	0.138	0.37	0.363	0.075	0.449	0.966
1.067	0.335	0.244	0.745	0.188	0.075	0.302	1.424
1.558	0.465	0.333	1.415	0.147	0.641	0.48	1.223
1.773	0.726	0.244	0.49	0.137	0.491	0.391	1.55
0.977	0.257	0.148	0.325	0.175	0.691	0.422	0.584
1.161	0.356	0.131	0.675	0.195	1.067	0.192	2.274
0.68	0.572	0.254	0.235	0.267	0.696	0.233	0.191
0.997	0.674	0.093	0.4	0.13	0.06	0.305	0.77
0.84	0.65	0.237	0.555	0.264	0.256	0.442	0.503
0.796	0.352	0.619	0.585	0.099	0.19	0.483	0.181
1.223	0.438	0.196	1.16	0.441	0.07	0.295	1.037
0.697	0.264	0.141	1.005	0.404	0.105	0.106	0.478
0.413	0.89	0.258	0.615	0.243	0.075	0.967	0.151
0.396	0.763	0.251	0.48	0.267	0.271	0.223	0.252
0.519	0.469	0.065	0.42	0.298	0.175	0.384	0.211
0.523	1.858	0.296	0.285	0.414	0.095	0.37	1.61
0.871	0.537	0.203	0.22	0.144	0.256	0.237	0.156
0.885	0.311	0.385	0.545	0.185	0.19	0.189	0.121
0.253	0.975	0.392	0.19	0.301	0.195	0.295	0.559
1.144	0.291	0.416	0.38	0.472	0.14	0.439	0.237
0.56	0.411	0.911	0.39	0.287	0.2	0.446	1.474
1.035	0.551	0.309	1.29	0.294	0.26	0.298	1.625
0.676	0.797	0.248	0.275	0.356	0.1	0.23	0.463
0.468	0.688	0.213	0.14	0.537	0.345	0.854	1.117
1.537	0.537	0.619	0.45	0.448	0.22	0.202	0.86
0.922	0.876	0.574	0.785	0.257	0.07	0.61	0.946
1.489	0.267	0.234	0.12	0.236	0.325	0.374	0.473
0.803	0.253	0.433	1.555	0.318	0.511	0.48	0.765
0.895	0.435	0.347	0.135	0.168	0.225	0.645	0.72
2.043	0.352	0.368	0.185	0.243	0.22	0.442	0.951
1.346	0.37	0.223	0.35	0.582	0.26	0.219	0.221
0.902	0.534	0.275	0.105	0.236	0.446	0.49	0.931
1.059	0.667	0.313	0.99	0.157	0.621	0.573	0.926
0.601	0.308	0.481	0.425	0.246	0.325	0.302	0.8
1.834	0.743	0.464	0.5	0.287	0.055	0.25	0.765
2.446	0.435	0.313	0.155	0.325	0.13	0.161	1.117
0.813	0.352	0.248	0.915	0.133	0.521	0.538	0.367
1.154	0.548	0.368	0.49	0.212	0.396	0.209	1.253
0.799	0.404	0.162	0.495	0.192	0.16	0.61	1.253
0.864	0.606	0.182	0.465	0.103	0.08	0.295	0.226
0.622	0.294	0.509	0.33	0.192	1.096	0.449	0.317
1.513	0.657	0.265	1.04	0.198	1.091	0.35	0.629
1.052	0.394	0.261	0.62	0.315	0.566	0.377	0.775
0.42	1.451	0.193	0.33	0.229	0.17	0.363	0.428
0.584	0.572	0.392	1.385	0.212	0.471	0.189	0.423
0.799	0.767	0.382	0.335	0.311	0.546	0.223	0.352
0.809	0.876	0.223	0.255	0.315	0.476	0.213	0.257
1.223	0.578	0.299	0.422	0.236	0.731	0.343	0.614
0.283	0.452	0.251	0.135	0.246	0.641	0.394	0.433
0.799	0.65	0.536	0.377	0.267	0.566	0.151	1.223
0.553	0.684	0.584	0.118	0.236	0.606	0.264	0.815
2.22	0.637	0.251	0.187	0.263	0.461	0.333	0.398
1.523	2.112	0.21	0.218	0.308	0.486	0.226	0.78
0.601	0.544	0.413	0.225	0.151	0.396	0.525	0.237
0.417	0.311	0.251	0.183	0.301	0.34	0.569	1.037
0.27	0.298	0.151	0.169	0.202	0.185	0.713	0.392
0.837	0.88	0.76	0.235	0.246	0.806	0.278	0.347
0.311	0.26	0.416	0.249	0.27	1.632	0.206	0.287
0.41	0.496	0.426	0.266	0.246	0.631	0.449	0.126
1.376	0.558	0.564	0.107	0.239	1.056	0.171	0.63
0.495	0.869	0.275	0.135	0.212	0.821	0.312	0.43
0.782	1.523	0.395	0.08	0.151	0.486	0.291	1.236
0.854	0.821	0.333	0.107	0.205	0.486	0.459	0.635
2.562	0.637	0.265	0.18	0.151	0.521	0.161	0.485
1.417	0.599	0.777	0.194	0.151	0.2	0.518	0.725
0.844	1.181	0.333	0.398	0.205	0.1	0.319	0.24
0.943	1.143	0.505	0.114	0.257	1.182	0.384	0.145
1.291	1.02	0.354	0.595	0.274	2.088	0.141	0.28
1.076	0.575	0.313	0.142	0.161	0.17	0.223	0.405
0.506	0.917	0.234	0.111	0.318	0.36	0.158	0.665
1.066	0.281	0.447	0.214	0.072	0.781	0.199	0.605
0.669	0.784	0.608	0.163	0.086	0.811	0.439	0.15
0.748	0.25	0.419	0.142	0.072	0.646	0.147	0.53
0.717	0.311	0.313	0.197	0.174	0.451	0.281	0.56
0.738	0.147	0.388	0.266	0.171	0.596	0.278	1.221
1.568	0.305	0.423	0.294	0.116	0.416	0.867	0.235
1.39	0.27	0.33	0.304	0.185	0.305	0.507	0.445
0.396	0.168	0.299	0.211	0.123	1.086	0.336	0.385
0.576	0.462	0.323	0.207	0.233	0.11	0.247	0.55
0.408	0.554	0.306	0.353	0.298	0.14	0.298	0.485
0.274	0.298	0.406	0.163	0.291	0.35	0.343	0.415
0.421	0.366	0.22	0.201	0.222	0.36	0.507	0.445
0.877	0.962	0.23	0.239	0.441	0.08	0.23	0.265
0.247	0.684	0.423	0.304	0.12	1.086	0.161	0.65
0.14	0.626	0.22	0.207	0.127	1.672	0.391	0.195
0.462	0.274	0.443	0.377	0.13	1.332	0.525	0.56
0.373	0.462	0.299	0.294	0.222	1.537	0.453	0.405
1.021	0.486	0.358	0.38	0.161	0.931	0.233	0.32
0.952	0.524	0.333	0.325	0.277	0.491	0.178	0.18
1.709	0.329	0.303	0.183	0.185	0.22	0.597	0.195
0.829	0.52	0.265	0.169	0.222	0.646	0.168	0.255
1.271	1.643	0.227	0.197	0.301	0.966	0.377	0.32
0.401	1.105	0.203	0.18	0.236	0.726	0.144	0.38
0.188	0.216	0.337	0.166	0.151	1.502	0.675	0.45
0.898	0.479	0.639	0.201	0.291	1.026	0.051	1.116
0.86	0.216	0.34	0.246	0.157	0.811	0.329	0.395
0.439	0.233	0.138	0.263	0.12	0.38	0.158	0.3
0.637	0.181	0.299	0.252	0.174	0.776	0.185	0.575
1.326	1.602	0.392	0.187	0.205	0.786	0.381	1.015
0.706	1.147	0.351	0.163	0.174	0.35	0.226	0.335
0.808	1.285	0.299	0.259	0.192	0.25	0.257	0.915
1.237	0.646	0.364	0.273	0.239	0.325	0.213	0.16
0.25	0.491	0.371	0.204	0.14	0.17	0.096	0.91
0.87	1.105	0.32	0.149	0.263	0.05	0.127	1.321
0.569	0.684	0.313	0.304	0.349	0.586	0.812	0.475
2.086	0.577	0.246	0.163	0.243	0.591	0.305	0.1
0.552	0.342	0.239	0.373	0.561	0.431	1.844	0.4
0.808	0.525	0.173	0.297	0.188	0.431	0.141	0.64
0.24	0.542	0.197	0.19	0.209	0.385	0.226	0.205
0.884	1.112	0.169	0.166	0.301	0.626	0.151	0.64
1.483	0.301	0.249	0.498	0.243	0.766	0.123	0.46
0.23	0.193	0.287	0.367	0.222	1.126	0.226	0.195
0.219	0.522	0.18	0.259	0.147	0.436	0.343	0.42
1.076	0.242	0.19	0.211	0.315	0.946	0.401	0.475
0.702	0.366	0.121	0.18	0.26	0.621	0.288	1.116
0.384	1.32	0.221	0.19	0.363	0.22	0.278	0.515
0.377	0.297	0.332	0.228	0.342	0.205	0.185	0.395
0.25	0.421	0.332	0.311	0.236	0.741	0.216	0.305
0.432	0.663	0.19	0.474	0.304	1.247	0.36	0.435
0.305	0.491	0.18	0.439	0.27	0.571	0.209	0.17
0.483	0.311	0.259	0.311	0.233	0.561	0.171	0.58
0.353	0.763	0.401	0.512	0.236	0.466	0.326	0.13
0.462	0.912	0.304	0.463	0.346	0.546	0.093	0.463
0.397	0.639	0.246	0.277	0.294	0.691	0.305	0.28
0.254	0.28	0.242	0.443	0.411	0.736	0.13	0.294
1.144	0.784	0.349	0.235	0.294	0.325	0.089	0.511
1.083	0.639	0.204	0.211	0.393	0.12	0.254	0.459
0.445	0.449	0.204	0.263	0.233	0.14	0.199	0.231
0.243	0.85	0.118	0.204	0.359	0.396	0.12	0.263
0.264	0.936	0.65	0.27	0.133	0.19	0.195	0.269
0.404	0.328	0.125	0.259	0.212	0.18	0.274	0.435
0.233	0.266	0.183	0.425	0.281	0.661	0.264	0.256
0.976	0.228	0.118	0.484	0.371	0.2	0.151	0.332
0.308	0.394	0.176	0.218	0.201	0.245	0.333	0.287
0.798	0.867	0.131	0.609	0.239	0.676	0.477	0.477
0.384	0.504	0.322	0.46	0.218	0.546	0.298	0.359
0.312	0.539	0.18	0.232	0.246	0.466	0.12	0.452
0.538	0.342	0.135	0.259	0.149	0.951	0.147	0.249
0.418	0.508	0.242	0.477	0.166	0.601	0.185	0.294
0.812	0.19	0.163	0.176	0.291	0.521	0.209	0.47
0.312	0.325	0.536	0.197	0.128	0.466	0.291	0.345
0.322	0.29	0.242	0.19	0.187	0.626	0.302	0.477
0.466	0.497	0.27	0.284	0.256	0.235	0.086	0.173
0.548	0.594	0.145	0.412	0.19	0.571	0.384	0.183
1.268	0.397	0.287	0.121	0.087	0.621	0.185	0.383
0.815	0.259	0.201	0.488	0.218	1.036	0.302	0.256
0.363	0.522	0.218	0.207	0.097	0.501	0.243	0.09
0.743	1.44	0.145	0.135	0.173	0.841	0.147	0.228
0.571	0.846	0.142	0.418	0.177	0.611	0.247	0.283
0.44	0.722	0.19	0.332	0.229	0.225	0.432	0.339
0.32	0.871	0.301	0.657	0.149	0.345	0.103	0.314
0.313	0.546	0.259	0.232	0.253	0.28	0.209	0.228
0.485	0.76	0.152	0.418	0.142	0.305	0.158	0.152
0.692	0.484	0.294	0.214	0.187	0.521	0.261	0.242
0.296	0.542	0.246	0.322	0.125	0.285	0.387	0.269
0.557	0.345	0.481	0.467	0.204	0.175	0.291	0.304
0.509	0.643	0.446	0.304	0.121	0.406	0.597	0.249
0.361	0.881	0.65	0.297	0.405	0.1	0.079	0.408
0.323	0.418	0.235	0.391	0.263	0.1	0.23	0.235
0.234	1.413	0.208	0.405	0.242	0.075	0.49	0.494
0.32	0.307	0.163	0.394	0.499	0.26	0.6	0.359
0.313	0.974	0.197	0.367	0.218	0.245	0.257	0.29
0.478	1.344	0.387	0.422	0.474	0.33	0.25	0.452
0.158	0.591	0.36	0.591	0.287	0.22	0.384	0.235
0.578	1.513	0.294	0.581	0.152	0.28	0.494	0.414
0.323	0.833	0.235	0.405	0.668	1.192	0.261	0.515
0.234	1.24	0.291	0.301	0.319	0.222	0.168	0.162
0.471	0.76	0.249	0.346	0.249	0.426	0.374	0.328
0.392	0.228	0.221	0.214	0.246	0.832	0.158	0.263
0.871	0.522	0.159	0.311	0.225	0.69	0.579	0.394
0.63	0.618	0.336	0.36	0.305	0.426	0.288	0.176
1.211	0.608	0.754	0.232	0.235	0.461	0.147	0.48
0.733	1.268	0.304	0.242	0.405	0.225	0.675	0.487
0.547	0.712	0.18	0.439	0.184	0.457	0.459	0.487
0.877	0.808	0.107	0.211	0.18	0.44	0.435	0.114
1.511	0.432	0.301	0.346	0.173	0.374	0.069	0.135
0.258	0.629	0.291	0.325	0.308	0.177	0.312	0.304
0.296	0.176	0.297	0.391	0.27	0.142	0.378	0.221
0.478	0.377	0.259	0.529	0.149	0.326	0.177	0.242
0.186	0.511	0.446	0.353	0.398	0.25	0.149	0.131
0.471	0.826	0.464	0.311	0.239	0.204	0.135	0.245
1.226	0.18	0.287	0.277	0.263	0.09	0.339	0.339
0.233	0.335	0.294	0.384	0.419	0.52	0.374	0.276
0.466	0.497	0.169	0.339	0.201	0.291	0.267	0.283
0.586	0.739	0.315	0.37	0.277	0.208	0.409	0.238
0.62	0.218	0.19	0.242	0.242	0.232	0.294	0.249
0.925	0.636	0.512	0.36	0.222	0.516	0.156	0.152
1.017	0.719	0.214	0.495	0.083	0.457	0.513	0.587
1.014	0.556	0.18	0.37	0.09	0.437	0.288	0.169
1.699	1.378	0.159	0.391	0.149	0.412	0.436	0.418
1.038	0.484	0.263	0.308	0.048	0.35	0.502	0.259
0.171	0.843	0.809	0.277	0.222	0.353	0.184	0.656
0.209	0.314	0.291	0.259	0.145	0.329	0.249	0.231
0.418	0.155	0.737	0.46	0.194	0.388	0.246	0.314
2.213	0.335	0.27	0.55	0.111	0.381	0.617	0.68
0.254	0.795	0.253	0.294	0.118	0.426	0.236	0.218
0.452	0.283	0.273	0.391	0.211	0.291	0.218	0.083
2.326	0.387	0.363	0.249	0.135	0.353	0.239	0.525
0.432	0.359	0.595	0.488	0.187	0.426	0.346	0.56
0.548	0.235	0.353	0.301	0.336	0.693	0.26	0.187
0.528	1.095	0.218	0.38	0.218	0.357	0.672	0.245
1.843	0.449	0.263	0.36	0.159	0.312	0.204	0.252
1.775	0.218	0.204	0.252	0.215	0.371	0.385	0.114
0.514	0.128	0.187	0.508	0.291	0.253	0.409	0.276
1.449	0.093	0.325	0.225	0.274	0.399	0.565	0.957
0.14	0.716	0.574	0.249	0.336	0.586	0.232	0.276
0.606	0.788	0.208	0.387	0.232	0.814	0.291	0.446
0.675	0.654	0.156	0.408	0.353	0.388	0.229	0.2
1.305	1.596	0.19	0.297	0.163	0.492	0.353	0.349
0.534	0.668	0.194	0.716	0.094	0.568	0.454	0.466
0.363	0.922	0.249	0.329	0.17	0.315	0.232	0.608
0.476	0.699	0.405	0.329	0.281	0.43	0.35	0.318
0.665	1.017	0.318	0.401	0.267	0.704	0.516	0.269
0.449	0.915	0.221	0.297	0.27	0.371	0.242	0.207
0.589	0.38	0.235	0.221	0.246	0.364	0.194	0.297
0.808	0.709	0.242	0.176	0.246	0.35	0.298	0.463
0.637	0.565	0.37	0.353	0.239	0.232	0.27	0.546
0.363	0.651	0.169	0.377	0.166	0.444	0.194	0.138
0.713	1.158	0.169	0.36	0.346	0.482	0.495	0.442
0.761	0.757	0.173	0.304	0.225	0.36	0.717	0.39
0.401	0.832	0.291	0.249	0.229	0.399	0.242	0.301
0.421	0.349	0.273	0.356	0.17	0.336	0.468	0.221
0.699	0.555	0.322	0.27	0.097	0.457	0.312	0.328
0.384	0.747	0.27	0.241	0.111	0.652	0.118	0.511
0.171	0.956	0.228	0.223	0.173	0.433	0.236	0.345
0.771	0.634	0.166	0.22	0.121	0.717	0.197	0.359
0.086	0.993	0.142	0.192	0.177	0.454	0.191	0.608
0.613	0.486	0.27	0.296	0.204	0.606	0.18	0.29
1.045	0.894	0.339	0.213	0.145	0.371	0.135	0.632
0.839	0.737	0.235	0.144	0.142	0.662	0.159	0.38
0.668	0.798	0.27	0.148	0.197	0.593	0.229	0.259
0.606	0.514	0.239	0.244	0.284	0.43	0.222	0.221
0.466	0.829	0.239	0.254	0.152	0.724	0.17	0.149
0.497	0.497	0.18	0.395	0.298	0.329	0.281	0.556
0.949	0.277	0.197	0.175	0.09	0.53	0.367	0.231
0.308	0.12	0.322	0.251	0.118	0.25	0.544	0.425
0.713	0.384	0.408	0.333	0.353	0.232	0.201	0.525
0.87	0.397	0.384	0.272	0.194	0.253	0.236	0.421
0.973	0.558	0.218	0.251	0.09	0.308	0.305	0.339
1.185	0.946	0.183	0.247	0.246	0.27	0.398	0.477
0.524	0.743	0.301	0.247	0.284	0.572	0.288	0.245
0.675	0.754	0.318	0.244	0.201	0.464	0.468	0.332
0.593	0.195	0.291	0.234	0.357	0.541	0.135	0.397
0.565	0.98	0.308	0.485	0.412	0.256	0.194	0.301
0.987	0.647	0.152	0.162	0.235	0.232	0.111	0.301
0.61	0.719	0.169	0.179	0.128	0.256	0.36	0.49
1.295	0.795	0.235	0.296	0.232	1.019	0.242	0.38
0.301	1.415	0.277	0.44	0.26	0.437	0.149	0.155
0.767	0.552	0.356	0.234	0.322	0.322	0.166	0.29
0.449	0.641	0.349	0.412	0.159	0.256	0.284	0.332
0.531	0.87	0.408	0.21	0.239	0.329	0.139	0.394
4.231	0.579	0.384	0.237	0.184	0.333	0.173	0.276
0.175	0.668	0.405	0.103	0.267	0.451	0.27	0.083
0.483	0.928	0.297	0.227	0.215	0.378	0.211	0.145
0.946	0.531	0.176	0.158	0.246	0.347	0.322	0.121
0.582	1.052	0.311	0.258	0.17	0.187	0.672	0.041
0.356	1.069	0.235	0.247	0.242	0.204	0.443	0.18
0.308	1.638	0.47	0.223	0.45	0.253	0.308	0.231
0.37	1.127	0.342	0.134	0.218	0.302	0.322	0.149
0.62	0.98	0.342	0.117	0.249	0.353	0.762	0.211
0.853	0.161	0.239	0.093	0.256	0.267	0.281	0.176
0.257	1.518	0.329	0.11	0.263	0.617	0.232	0.193
0.624	1	0.37	0.175	0.201	0.336	0.232	0.173
0.456	0.637	0.522	0.258	0.1	0.319	0.305	0.528
0.49	1.473	0.467	0.436	0.125	0.593	0.322	0.218
0.267	0.36	0.491	0.23	0.211	0.513	0.132	0.135
	0.175	0.792	0.192	0.232	0.416	0.229	0.269
	0.915	0.408	0.254	0.232	0.239	0.35	0.539
	0.791	0.432	0.347	0.156	0.357	0.066	0.262
	0.757	0.169	0.705	0.114	0.423	0.267	0.632
	0.915	0.218	0.244	0.315	0.506	0.256	0.217
	0.534	0.578	0.213	0.218	0.385	0.339	0.228
	0.836	0.218	0.333	0.232	0.773	0.378	0.331
	0.373	0.495	0.412	0.315	0.239	0.436	0.086
	1.384	0.19	0.241	0.194	0.352	0.343	0.107
	0.839	0.176	0.189	0.229	0.21	0.197	0.121
	0.675	0.266	0.412	0.474	0.362	0.17	0.159
	1.209	0.253	0.45	0.308	0.217	0.336	0.155
	0.589	0.273	0.347	0.232	0.311	0.107	0.231
	0.798	0.291	0.306	0.274	0.155	0.762	0.304
	1.1	0.211	0.34	0.222	0.19	0.301	0.252
	0.88	0.36	0.148	0.142	0.197	0.277	0.273
	0.781	0.218	0.217	0.281	0.286	1.206	0.3
	1.274	0.384	0.203	0.284	0.221	0.457	0.407
	2.487	0.315	0.285	0.232	0.342	0.125	0.211
	1.137	0.28	0.406	0.194	0.231	0.073	0.249
	0.877	0.63	0.34	0.166	0.221	0.069	0.204
	1.538	0.266	0.447	0.281	0.173	0.087	0.442
	0.435	0.246	0.306	0.118	0.231	0.391	0.211
	0.439	0.477	0.402	0.277	0.1	0.211	0.211
	0.733	0.37	0.113	0.232	0.152	0.149	0.19
	1.124	0.28	0.223	0.159	0.273	0.18	0.2
	0.963	0.329	0.333	0.312	0.221	0.315	0.221
	0.815	0.204	0.285	0.312	0.162	0.055	0.128
	1.401	0.273	0.32	0.18	0.252	0.194	0.09
	1.059	0.484	0.347	0.083	0.352	0.166	0.252
	1.559	0.232	0.392	0.152	0.21	0.291	0.262
	1.035	0.315	0.419	0.287	0.5	0.717	0.269
	0.62	0.398	0.32	0.253	0.262	0.256	0.231
	1.357	0.515	0.234	0.177	0.242	0.104	0.186
	1.48	0.28	0.175	0.173	0.407	0.142	0.124
	1.216	0.336	0.247	0.139	0.635	0.166	0.186
	1.521	0.764	0.162	0.145	0.286	0.163	0.397
	1.703	0.82	1.028	0.145	0.238	0.267	0.38
	0.206	0.633	0.327	0.194	0.235	0.187	0.283
	0.36	0.349	0.392	0.332	0.321	0.225	0.58
	2.61	0.664	0.241	0.253	0.345	0.274	0.311
	0.75	1.335	0.285	0.204	0.248	0.152	0.549
	0.617	0.214	0.251	0.315	0.307	0.319	0.307
	1.141	0.384	0.423	0.177	0.324	0.312	0.597
	0.99	0.329	0.213	0.235	0.466	0.36	0.639
	0.689	0.346	0.158	0.246	0.587	0.274	0.425
	0.51	0.37	0.251	0.478	0.514	0.332	0.293
	0.713	0.387	0.168	0.235	0.317	0.215	0.238
	1.007	0.339	0.12	0.267	0.638	0.308	0.114
	1.045	0.353	0.189	0.367	0.542	0.634	0.135
	1.141	0.706	0.254	0.166	0.286	0.544	0.159
	0.719	0.467	0.409	0.256	0.576	0.433	0.273
	1.035	0.47	0.179	0.18	0.135	0.547	0.148
	0.473	0.557	0.192	0.229	0.331	0.779	0.276
	0.98	1.135	0.258	0.132	0.345	0.246	0.397
	0.411	0.851	0.131	0.201	0.297	0.201	0.318
	1.398	0.598	0.278	0.326	0.162	0.467	0.297
	1.134	0.553	0.392	0.163	0.166	0.208	0.228
	0.473		0.302	0.225	0.359	0.298	0.252
	0.737		0.206	0.281	0.452	0.381	0.362
	0.713		0.11	0.145	0.266	0.215	0.28
	0.644		0.127	0.135	0.242	0.246	0.217
	1.035		0.433	0.36	0.521	0.267	0.324
	1.84		0.34	0.201	0.11	0.499	0.318
	1.333		0.306	0.277	0.141	0.377	0.293
	1.062		0.412	0.229	0.173	0.235	0.273
	1.37		0.272	0.263	0.304	0.509	0.345
	1.319		0.302	0.222	0.355	0.561	0.438
	1.083		0.385	0.17	0.369	0.374	0.304
	0.678		0.189	0.208	0.217	0.402	0.217
	1.158		0.313	0.097	0.224	0.506	0.287
	2.066		0.199	0.107	0.587	0.384	0.214
	1.888		0.151	0.239	0.369	0.305	0.297
	0.723		0.199	0.35	0.245	0.492	0.138
	0.397		0.34	0.163	0.235	0.242	0.259
	1.161		0.371	0.135	0.359	0.201	0.231
	1.206		0.416	0.274	0.19	0.308	0.145
	1.028		0.447	0.18	0.366	0.222	0.967
	0.538		0.461	0.287	0.376	0.215	0.186
			0.277	0.201	0.304	0.391	0.4
			0.128	0.287	0.38	0.142	0.186
			0.114	0.211	0.404	0.35	0.152
			0.104	0.111	0.373	0.415	0.359
			0.18	0.18	0.538	0.54	0.211
			0.132	0.239	0.352	0.928	0.252
			0.114	0.256	0.317	0.388	0.183
			0.125	0.218	0.469	0.194	0.262
			0.239	0.097	0.428	0.478	0.269
			0.1	0.097	0.38	0.741	0.28
			0.402	0.094	0.186	0.429	0.266
			0.281	0.152	0.128	0.346	0.307
			0.187	0.107	0.228	0.336	0.376
			0.236	0.201	0.273	0.336	0.242
			0.298	0.156	0.21	0.924	0.38
			0.388	0.09	0.373	0.402	0.193
			0.146	0.08	0.207	0.398	0.418
			0.36	0.232	0.449	0.63	0.577
			0.274	0.132	0.297	0.443	0.345
			0.17	0.232	0.324	0.689	0.283
			0.142	0.19	0.518	0.696	0.369
			0.218	0.104	0.455	0.786	0.411
			0.18	0.114	0.359	1.461	0.342
			0.132	0.121	0.373	0.177	0.539
			0.35	0.287	0.304	0.426	0.211
			0.17	0.367	0.407	0.305	0.255
			0.128	0.132	0.228	0.301	0.221
			0.197	0.194	0.297	0.256	0.362
			0.236	0.187	0.224	0.197	0.249
			0.18	0.277	0.307	0.287	0.48
			0.568	0.904	0.352	0.138	0.445
			0.388	0.688	0.321	0.395	0.252
			0.34	0.407	0.362	0.447	0.352
			0.277	0.411	0.335	0.125	0.411
			0.27	0.377	0.269	0.488	0.369
			0.305	0.281	0.324	0.218	0.328
			0.461	0.233	0.328	0.253	0.359
			0.218	0.383	0.393	0.132	0.328
			0.326	0.657	0.276	0.229	0.19
			0.471	0.346	0.242	0.36	0.18
			0.315	0.274	0.552	0.319	0.145
			0.586	0.503	0.483	0.54	0.18
			0.246	0.301	0.418	0.312	0.28
			0.249	0.459	0.497	0.36	0.193
			0.26	0.572	0.311	0.557	0.39
			0.305	0.887	0.235	0.415	0.228
			0.329	0.599	0.252	0.675	0.211
			0.239	0.537	0.404	0.37	0.29
			0.516	0.226	0.431	0.596	0.259
			0.218	0.339	0.307	0.727	0.276
			0.114	0.219	0.093	0.215	0.11
			0.308	0.418	0.404	0.232	0.425
			0.454	0.301	0.276	0.45	0.211
			0.904	0.188	0.238	0.485	0.217
			0.346	0.51	0.173	0.706	0.107
			0.305	0.161	0.248	0.641	0.304
			0.45	0.14	0.117	1.274	0.18
			0.263	0.298	0.128	0.319	0.228
			0.274	0.322	0.166	0.53	0.352
			0.738	0.603	0.338	0.634	0.273
			0.918	0.466	0.131	0.37	0.487
			0.326	0.192	0.183	0.831	0.432
			0.371	0.202	0.141	0.644	0.193
			0.468	0.27	0.362	0.506	0.362
			0.326	0.38	0.083	0.592	0.273
			0.166	0.168	0.093	0.267	0.338
			0.391	0.284	0.093	0.377	0.204
			0.35	0.164	0.097	0.499	0.245
			0.215	0.267	0.181	0.637	0.297
			0.364	0.288	0.281	0.533	0.252
			0.426	0.27	0.267	0.218	0.131
			0.579	0.277	0.123	0.689	0.255
			0.402	0.106	0.161	0.235	0.128
			0.353	0.318	0.243	0.298	0.124
			0.322	0.359	0.229	0.197	0.121
			0.44	0.301	0.212	0.63	0.435
			0.402	0.267	0.243	0.319	0.19
			0.485	0.329	0.082	1.326	0.438
			0.34	0.507	0.462	0.381	0.169
			0.246	0.948	0.305	0.346	0.283
			0.627	0.654	0.198	0.433	0.331
			0.575	0.486	0.274	0.703	0.186
			0.651	0.596	0.243	0.256	0.217
			0.194	0.26	0.417	0.218	0.352
			0.291	0.514	0.352	0.336	0.152
			0.502	0.329	0.493	0.502	0.252
			0.371	0.486	0.606	0.454	0.259
			0.34	0.808	0.424	0.17	0.224
			0.52	0.404	0.585	0.236	0.456
			0.478	0.435	0.291	0.156	0.104
			0.738	0.613	0.137	0.295	0.304
			0.281	0.681	0.305	0.263	0.152
			0.364	0.253	0.24	0.274	0.204
			0.222	0.332	0.743	0.398	0.28
			0.218	0.534	0.274	0.603	0.611
			0.18	0.626	0.424	0.215	0.124
			0.173	0.154	0.411	0.364	0.114
			0.118	0.168	0.164	0.443	0.304
			0.236	0.034	0.192	0.277	0.387
			0.215	0.219	0.284	0.329	0.425
			0.457	0.219	0.441	0.125	0.29
			0.388	0.822	0.133	0.392	0.318
			0.319	0.236	0.397	0.461	0.259
			0.385	0.377	0.106	0.277	0.411
			0.499	0.335	0.147	0.194	0.269
			0.482	0.695	0.37	0.381	0.387
			0.353	0.575	0.161	0.301	0.293
			0.582	0.507	0.212	0.326	0.269
			0.208	0.678	0.459	0.859	0.217
			0.35	0.359	0.246	0.79	0.18
			0.232	0.63	0.37	0.648	0.245
			0.274	0.288	0.175	0.676	0.238
			0.367	0.373	0.274	0.367	0.262
			0.166	0.387	0.305	0.343	0.135
			0.225	0.294	0.192	0.821	0.255
			0.648	0.342	0.407	0.703	0.255
			0.443	0.657	0.315	1.071	0.273
			0.197	0.698	0.12	1.126	0.249
			0.319	0.729	0.482	0.842	0.376
			0.288	0.26	0.496	0.572	0.173
			0.381	0.459	0.079	0.419	0.1
			0.211	0.568	0.198	0.398	0.211
			0.152	0.318	0.171	0.558	0.152
			0.17	0.87	0.202	0.617	0.121
			0.204		0.175	0.357	0.207
			0.581		0.154	0.433	0.224
			0.332		0.404	0.419	0.394
			0.46		0.298	0.551	0.977
			0.419		0.311	0.887	0.48
			0.208		0.65	1.549	0.383
			0.187		0.233	0.388	0.394
			0.187		0.205	0.61	0.262
			0.204		0.606	0.218	0.262
			0.18		0.263	1.24	0.356
			0.166		0.051	0.738	0.376
			0.159		0.065	0.197	0.297
			0.291		0.39	0.475	0.366
			0.104		0.147		0.293
			0.204		0.719		0.293
			0.211		0.315		0.552
			0.284		0.161		0.148
			0.405		0.311		0.128
			0.277		0.469		0.211
			0.381		0.212		0.152
			0.315		0.257		0.338
			0.26		0.168		0.425
			0.301		0.171		0.183
			0.439		0.435		0.311
			0.242		0.37		0.238
			0.298		0.346		0.383
			0.266		0.281		0.138
			0.211		0.226		0.224
			0.246		0.298		0.314
			0.263		0.229		0.29
			0.294		0.349		0.293
			0.291		0.151		0.197
			0.228		0.161		0.394
			0.329		0.192		0.159
			0.502		0.226		0.287
			0.349		0.506		0.235
			0.291		0.219		0.273
			0.405		0.181		0.552
			0.197		0.346		0.304
			0.322		0.082		0.228
			0.187		0.407		0.442
			0.176		0.277		0.708
			0.249		0.383		0.39
			0.408		0.328		0.635
			0.46		0.708		0.514
			0.329		0.39		0.221
			0.273		0.12		0.514
			0.429		0.147		0.304
			0.623		0.284		0.369
			0.249		0.243		0.307
			0.19		0.075		0.542
			0.512		0.664		0.169
			0.332		0.263		0.245
			0.194		0.185		0.245
			0.266		0.424		0.345
			0.36		0.411		0.4
			0.325		0.496		0.255
			0.419		0.198		0.273
			0.291		0.352		0.463
			0.464		0.226		0.183
			0.304		0.301		0.369
			0.166		0.216		0.19
			0.208		0.435		0.235
			0.218		0.133		0.2
			0.256		0.5		0.328
			0.26		0.551		0.252
			0.322		0.308		0.249
			0.149		0.568		0.29
			0.287		0.257		0.152
			0.599		0.387		0.204
			0.277		0.157		0.186
			0.401		0.171		0.169
			0.28		0.64		0.152
			0.308		0.428		0.142
			0.183		0.202		0.041
			0.301		0.26		0.048
			0.291		0.352		0.349
			0.142		0.554		0.428
			0.176		0.503		0.815
			0.325		0.305		0.231
			0.332		0.37		0.535
			0.149		0.322		0.311
			0.28		0.236		0.649
			0.339		0.435
			0.443		0.404
			0.19		0.404
			0.19		0.37
			0.273		0.185
			0.26		0.414
			0.294		0.322
			0.173		0.469
			0.19		0.571
			0.433		0.421
			0.197		0.308
			0.166		0.452
			0.433		0.154
					0.359
					0.547
					0.387
					0.417
					0.575
					0.366
					0.414
					0.236
					0.346
					0.14
					0.127
					0.164
					0.441
					0.277
					0.277
					0.441
					0.205
					0.274
					0.212
					0.308
					0.315
					0.527
					0.322
					0.342
					0.212
					0.349
					0.517
					0.448
					0.486
					0.342
					0.263
					0.192
					0.527
					0.428
					0.253
					0.236
					0.171
					0.472
					0.37
					0.356
					0.407
					0.52
					0.404
					0.554
					0.664
					0.404
					0.267
					0.322
					0.311
					0.263
					0.421
					0.469
					0.448
					0.934
					0.698
					0.414
					0.506
					0.151
					0.26
					0.294
					0.701
					0.79
					0.291
					0.544
					0.445
					0.469
					0.589
					0.342
					0.212
					0.219
					0.52
					0.376
					0.311
					0.233
					0.311
					0.157
					0.349
					0.589
					0.236
					0.198
					0.26
					0.205
					0.305
					0.305
					0.216
					0.558
					0.216
					0.123
					0.414
					0.595
					0.229
					0.376
					0.161
					0.222
					0.349
					0.527
					0.198
					0.5
					0.619
					0.308
					0.24
					0.246
					0.291
					0.397
					0.253
					0.294
					0.407
					0.198
					0.284
					0.13
					0.096
					0.281
					0.394
					0.274
					0.281
					0.161
					0.075
					0.178
					0.486
					0.513
					0.291

## Sheet: ext fig 6q
	DRP1 WT																														DRP1 KO
Mock	10.2	19.7	9.1	10.7	10.6	4.5	14.3	9.6	29.3	14.7	15.7	6.2	2.9	6.6	6.7																14.8	9.5	9.7	17	10.1	6.4	6.4	6	6	7.3	8.3	6.9	6.8	8.7	6.8	5	8	2.6
mito-GFP	8.9	5.2	3.9	5.9	5.8	1	2.4	2.1	5.4	3.2	7.9																				19	7.1	29.7	11.6	17.9	11.1	3	5.5	10.6	6.6	9.8	9.4
mito-GSEC62-IDR	69.5	62.8	50.7	45.7	48.7	46.1	45.6	56.9	72.8	58.5																					7.6	22.9	12.7	31.8	31.5	19.8	7.1	34.8	37.1	46.9	13.4	67.7	53	61.2	40	34.5	41.2	23.1	32.4
mito-GSEC62-IDRLIR	21.9	11.5	16.4	22.7	16	15.1	21.8	8.1	8.2	9.4	7.3																				8.3	16.3	10.5	18	15.7	9.5	5.5	18	13.6	19.4	16.1	11.3	2.9	6.5	6.9	9.7
mito-GFAM134B-IDR	39.1	43.9	49.6	70.4	63.2	54.3	42	30.6	39.3	71.2	47.4																				46.7	34.8	33.1	54.8	25	16.8	55.9	20.2	51.3	39.9	34.9	42.9	49.2	8.5	8.6	54.8	53.2	38.4	27.6
mito-GFAM134B-IDRLIR	12.3	31.5	19.7	17.3	14.9	9.8	24.8	18.9	12.6	15.7	12.8	10.6																			6.3	8.6	22.9	14.1	10.7	10	5.8	12.2	19.6	4.9	8.3	14.3	1.7	5.2	4	13.2	11.2	6.9	3.3
mito-GTEX264-IDR	52	44.8	37.5	41.8	66.2	66.1	54.8	54.5	39.9	34.2																					26.5	29.2	32.5	26.8	45.8	17.6	14	21	28.3	28.3	11	22.6	53.1	32.6	26.5	34.1	19.6	43.2	51.5
mito-GTEX264-IDRLIR	11	3.4	16	14.7	11.5	18.1	18.6	13.8	28.3	17.7	14.3																				12.1	13.8	15.2	17.2	4.9	5.7	5.4	19.5	11.8	13.4	10.7	14.1	9.3
[truncated: 4 more columns]

## Sheet: ext fig 7l
DRP1 WT	mito-GSEC62 IDR + pcDNA	mito-GSEC62 IDR + mCherry-DRP1 WT	mito-GSEC62 IDR + mCherry-DRP1 K38A	mito-GSEC62 IDR LIR + mCherry-DRP1 WT	mito-GFAM134B IDR + mCherry-DRP1 WT	mito-GFAM134B IDR + mCherry-DRP1 K38A	mito-GFAM134B IDR LIR + mCherry-DRP1 WT	mito-GFTEX264 IDR + mCherry-DRP1 WT	mito-GTEX264IDR + mCherry-DRP1 K38A	mito-GTEX264 IDR LIR + mCherry-DRP1 WT
mito-GSEC62 IDR + pcDNA	27	37.1	8.9	18.6	46.5	13.8	20.3	39.7	9.9	10.4
54	20.3	45.9	18.2	15.9	43.4	39.7	14.3	34	18.3	13.7
49.3	18.1	34.3	8.6	13.2	48.9	10.4	7.9	39.7	47.8	3.4
37.3	6.2	35.2	26.2	21	70.7	31.9	5.6	45.4	26	5.3
23.7	14.2	37.5	18.6	2.4	12.9	28.1	14.2	26.2	31.5	18.8
43.5	13.4	29.4	21.1	3.3	31.4		10.5	26.6	15.9	15.4
47.4	13.8	33.6	8	3.4	22.7		9.3	51.7	17.2	8.2
30	19	46.8	11.8	5.6	60.8		17.2	46.7	7.3	11.5
57.5	24	28.6	35.6	14.3	66.7		16.5	47.7	22.4	19.1
42.2	31	28.3	22.1	0			9	33.7	18.2	22.8
	41.2	51.8	21.5	7.8			14	33	15.4
		31	6.7	10.7				30.3	14
		28.6	23.6	13.7					30.8
		32.9	15.5	6.2					4.8
		34.4	5.4	11.1					32.9
		46.7	7.9	11.3
		24.4	7.8	19.1
		40.3	23.8	15.1
		35.4	7.5	6.7
		49.1	16.2	20.2
		29.2	11.5	16.3
		44.1	5.8	7.1
		21.3	25.8	16.3
		33.3	21.8	13.2
		32.7	15.1	2.8
		15.7	22.5	9.9
		41.3	18.2	21.3
		11	14.3	9.1
		34.1	15
		26.4	36.1
		16.7	23.5
		28.6	35.9
		18.5	9
		30.4	12.5
		33.5	38.6
		51.1	17
		38	18.5
		37.5
		33.5
		23.8

## Sheet: ext fig 8e
	DRP1 WT															DRP1 KO
GT17-SEC62-IDR	85	85.9	75.5	81.6	79.7	77	78.8	68.1	87.5	74.7						70.8	86.6	85.8	87	70.6	79.5	79.3	81.4	59.9
GT17-SEC62-IDRLIR	8.9	16.9	13.1	20.1	11.2	20.5	11	6.6	18.3	8.8						9.6	23.2	18.2	24.1	29.1	28	22.7	15.3	23.4	45.7

## Sheet: ext fig 9b
Mito-GFP	Mito-GREEP1IDR
0.673	1.107
0.763	0.612
1.019	0.463
0.542	0.277
0.326	0.671
0.331	1.19
0.633	0.761
0.572	1.124
4.102	0.56
0.698	0.775
0.427	0.861
0.417	0.225
0.703	0.553
0.773	1.12
0.723	0.903
1.652	0.311
0.397	0.92
1.22	0.885
0.377	0.716
0.939	1.224
0.763	0.712
0.477	1.1
0.326	0.792
0.552	1.228
0.532	0.982
0.964	1.003
0.492	0.996
1.044	1.477
0.422	1.169
0.567	0.809
0.859	0.47
0.276	0.377
1.009	1.269
1.642	1.183
0.648	1.003
0.387	1.013
0.768	1.273
1.335	0.778
0.445	1.843
0.335	1.131
0.305	0.996
0.665	2.047
0.455	2.832
1.095	0.529
1.75	0.941
0.465	0.422
0.695	0.799
1.08	1.148
0.38	1.584
0.5	0.847
0.515	1.636
1.27	1.003
1.345	0.598
0.995	0.616
0.47	0.809
0.645	0.636
0.45	0.802
0.88	2.148
0.245	1.117
0.38	0.626
0.87	0.454
0.5	1.104
0.275	0.285
2.645	1.227
0.98	0.736
0.32	1.331
0.955	0.457
0.255	1.533
1.145	0.722
0.545	1.09
0.84	1.142
0.275	0.801
0.345	0.667
1.245	1.368
0.35	1.946
1.665	0.78
0.765	1.774
0.365	1.066
1.79	0.179
1.065	1.052
0.92	0.952
0.355	0.571
0.475	0.358
0.07	0.244
1.645	0.316
0.445	0.997
2.76	0.378
0.75	0.43
1.575	2.307
2.815	1.485
0.32	0.543
0.385	1.32
2.115	0.877
0.29	0.801
2.33	0.942
2.9	0.829
0.84	0.512
0.523	0.973
1.037	1.007
1.414	0.815
0.453	4.006
0.725	1.747
0.564	1.764
0.76	0.395
0.352	1.458
0.398	0.811
0.458	1.802
0.961	0.622
0.694	0.64
0.966	0.66
2.098	0.684
1.303	0.605
0.981	0.822
1.218	0.516
0.795	2.228
0.629	1.234
0.448	1.21
0.961	0.911
0.468	0.942
0.679	0.87
0.624	0.887
1.102	1.317
0.72	0.756
0.931	0.825
0.886	0.43
1.288	0.131
0.755	0.574
0.886	0.787
1.61	1.874
1.273	1.822
0.83	1.963
1.067	0.571
1.022	1.086
0.911	0.646
0.845	0.667
0.896	1.276
0.387	0.426
0.428	0.973
0.926	1.148
1.022	0.956
0.664	0.939
0.79	0.526
0.508	0.836
0.866	1.441
0.453	1.444
0.84	1.595
0.478	0.753
0.574	0.567
0.398	2.868
0.679	2.187
0.352	0.794
0.629	4.214
0.533	2.591
0.654	1.814
0.589	2.639
1.213	4.585
0.785	1.918
0.559	0.666
0.528	2.331
1.157	3.35
1.047	2.497
0.367	3.229
0.815	1.484
0.79	0.708
0.543	2.261
0.659	1.221
1.59	1.97
0.775	1.037
0.579	0.357
0.715	1.054
0.725	1.412
0.317	1.096
0.941	0.572
0.901	0.926
0.594	2.31
1.676	1.266
0.554	3.871
0.523	4.543
1.233	0.912
0.559	0.673
1.027	0.982
0.75	2.397
0.715	2.528
0.574	0.291
0.941	1.356
1.318	0.884
0.78	1.738
0.71	1.956
1.374	2.098
1.142	0.742
0.574	0.635
0.634	2.834
0.679	0.492
1.193	0.236
0.252	0.496
0.584	0.714
0.282	0.871
0.996	1.419
0.73	1.644
0.332	0.479
0.453	0.656
0.659	1.335
0.82	1.276
0.377	1.8
0.398	1.665
1.092	1.373
1.349	1.107
0.377	1.197
0.478	1.318
0.408	0.654
0.533	0.723
0.367	0.654
0.907	0.619
1.07	0.36
0.763	0.885
0.497	0.823
1.515	1.031
0.676	1.28
0.414	0.505
0.959	0.553
0.321	1.252
0.459	0.363
0.766	0.751
0.462	0.979
0.224	0.965
0.593	1.508
0.507	0.692
0.428	0.588
1.794	3.102
0.369	0.508
0.973	0.83
0.814	0.968
0.652	1.307
0.483	0.432
0.497	0.346
1.007	1.716
1.007	0.65
1.418	0.83
0.666	0.858
0.735	1.069
0.794	0.443
0.821	0.284
0.507	1.266
0.597	1.425
0.176	1
0.135	0.619
0.338	0.612
0.383	0.747
0.383	1.581
0.5	0.56
0.38	0.551
0.348	0.82
0.428	1.513
0.39	1.272
0.269	0.713
0.366	0.531
0.273	0.813
0.307	0.655
0.324	0.676
0.649	0.7
0.297	0.803
0.321	0.572
0.262	0.886
0.262	1.844
0.414	2.075
0.276	0.355
0.624	0.786
0.3	1.665
0.39	1.53
0.404	1.561
0.242	1.189
0.204	0.538
0.217	0.855
0.179	1.134
0.457	0.869
0.158	0.655
0.43	1.52
0.254	1.506
0.584	1.065
0.351	0.551
0.192	0.7
0.179	0.948
0.272	0.645
0.344	0.531
0.327	0.862
0.289	1.375
0.234	1.031
0.337	1.837
0.127	2.223
0.234	1.782
0.354	2.175
0.127	0.686
0.227	1.193
0.261	1.358
0.182	1.458
0.131	0.869
0.241	0.362
0.261	0.913
0.217	0.52
0.199	1.42
0.237	0.869
0.247	0.782
0.127	1.072
0.134	0.803
0.172	0.855
0.165	0.576
0.615	1.065
0.168	0.8
0.196	1.168
0.419	0.717
0.247	1.703
0.327	0.445
0.378	0.317
0.251	0.42
0.474	1.534
0.261	1.031
0.536	1.551
0.622	1.213
0.296	0.593
0.962	0.665
0.186	0.503
0.433	0.769
0.44	2.112
0.168	1.549
0.11	0.366
0.272	0.128
0.117	0.856
0.309	0.987
0.21	0.956
0.103	0.732
0.165	1.073
0.409	0.414
0.33	0.414
0.464	2.208
0.282	0.673
0.347	1.104
0.285	0.801
0.278	0.666
0.223	1.422
0.192	1.011
0.742	1.042
0.354	1.867
0.333	1.46
0.378	0.863
0.691	1.311
0.419	0.587
0.316	2.436
0.327	0.811
0.395	0.545
0.278	2.163
0.162	0.742
0.406	1.235
0.485	1.228
0.234	2.043
0.289	1.535
0.182	1.17
0.56	0.5
0.175	1.953
0.241	0.397
0.371	0.535
0.186	0.656
0.096	0.859
0.155	0.493
0.378	2.874
0.272	0.749
0.457	1.373
0.268	0.487
1.911	0.99
0.832	0.694
0.619	0.576
0.385	1.204
0.158	1.494
0.179	0.497
0.179	0.428
0.299	0.859
0.182	0.359
0.309	0.987
0.192	0.424
0.309	0.797
0.382	1.525
0.22	1.328
0.199	1.787
0.278	0.455
0.492	0.587
0.289	0.393
0.107	0.711
0.175	0.873
0.251	0.328
0.134	0.324
0.44	1.239
0.244	1.598
0.247	1.077
0.217	1.449
0.162	0.514
0.096	0.79
0.113	0.883
0.203	1.556
0.137	0.663
0.289	0.78
0.423	0.597
0.285	1.991
0.526	1.601
0.196	0.787
0.217	1.121
0.158	1.605
0.488	0.773
0.144	0.814
0.681	0.964
0.616	1.351
0.472	0.462
0.39	0.869
0.305	1.412
0.233	2.055
0.339	1.447
0.318	0.445
0.459	1.409
0.281	0.79
0.356	1.512
0.284	1.118
0.274	1.005
0.835	1.238
0.246	0.646
0.308	0.38
0.219	0.776
0.243	0.486
0.698	0.814
0.301	0.725
0.496	0.441
0.281	1.173
0.431	1.009
0.363	0.397
0.222	1.313
0.342	1.139
0.359	1.536
0.346	2.257
0.496	0.985
0.589	0.386
1.003	0.28
0.291	0.352
0.424	1.217
1.769	1.04
0.236	2.326
0.808	0.896
0.335	1.166
0.465	0.571
0.726	0.865
0.257	1.228
0.356	0.862
0.572	0.732
0.674	1.587
0.65	0.711
0.352	1.789
0.438	0.691
0.264	0.568
0.89	0.547
0.763	1.802
0.469	0.913
1.858	0.298
0.537	1.908
0.311	1.036
0.975	0.414
0.291	0.516
0.411	0.537
0.551	0.332
0.797	0.663
0.688	0.431
0.537	2.332
0.876	0.923
0.267	1.303
0.253	1.224
0.435	2.486
0.352	1.501
0.37	1.542
0.534	1.019
0.667	1.228
0.308	0.78
0.743	2.774
0.435	1.419
0.352	1.238
0.548	1.06
0.404	0.668
0.606	0.517
0.294	0.764
0.657	0.442
0.394	0.545
1.451	0.607
0.572	0.692
0.767	0.49
0.876	0.432
0.578	0.264
0.452	0.267
0.65	0.377
0.684	0.788
0.637	0.428
2.112	0.418
0.544	1.487
0.311	0.733
0.298	0.26
0.88	0.288
0.26	1.1
0.496	0.723
0.558	0.72
0.869	0.613
1.523	0.411
0.821	0.243
0.637	1.052
0.599	0.374
1.181	0.504
1.143	0.466
1.02	0.613
0.575	1.007
0.917	0.857
0.281	0.72
0.784	0.524
0.25	0.617
0.311	0.182
0.147	0.483
0.305	0.449
0.27	0.72
0.168	0.154
0.462	1.179
0.554	0.678
0.298	0.223
0.366	0.353
0.962	0.089
0.684	0.5
0.626	0.661
0.274	0.723
0.462	0.795
0.486	0.535
0.524	0.555
0.329	0.613
0.52	0.36
1.643	0.702
1.105	0.514
0.216	0.555
0.479	0.661
0.216	1.319
0.233	0.466
0.181	1.244
1.602	0.476
1.147	0.6
1.285	0.257
0.646	0.483
0.491	0.363
1.105	0.459
0.684	0.74
0.577	0.744
0.342	0.312
0.525	0.959
0.542	1.001
1.112	1.556
0.301	0.915
0.193	0.829
0.522	0.737
0.242	0.853
0.366	0.665
1.32	0.394
0.297	0.72
0.421	1.453
0.663	0.312
0.491	0.781
0.311	0.685
0.763	1.086
0.912	1.189
0.639	0.432
0.28	0.38
0.784	0.552
0.639	0.267
0.449	1.419
0.85	0.846
0.936	1.093
0.328	0.61
0.266	0.404
0.228	0.802
0.394	0.459
0.867	1.175
0.504	0.565
0.539	0.473
0.342	0.175
0.508	0.973
0.19	0.84
0.325	0.802
0.29	0.654
0.497	0.425
0.594	0.295
0.397	0.356
0.259	0.709
0.522	0.949
1.44	1.234
0.846	1.097
0.722	0.884
0.871	0.812
0.546	1.24
0.76	0.771
0.484	1.083
0.542	0.428
0.345	0.545
0.643	0.689
0.881	1.168
0.418	0.555
1.413	0.881
0.307	0.182
0.974	0.185
1.344	0.428
0.591	0.363
1.513	1.192
0.833	0.86
1.24	0.682
0.76	0.552
0.228	0.768
0.522	1.264
0.618	0.435
0.608	0.552
1.268	0.85
0.712	1.206
0.808	0.514
0.432	0.891
0.629	1.055
0.176	1.052
0.377	0.175
0.511	1.319
0.826	1.905
0.18	0.881
0.335	1.138
0.497	1.587
0.739	0.709
0.218	1.737
0.636	0.243
0.719	1.025
0.556	0.326
1.378	0.761
0.484	0.97
0.843	0.716
0.314	0.901
0.155	0.634
0.335	0.84
0.795	0.836
0.283	0.513
0.387	0.537
0.359	0.585
0.235	0.516
1.095	0.75
0.449	0.341
0.218	0.299
0.128	0.258
0.093	0.678
0.716	0.657
0.788	0.341
0.654	0.698
1.596	0.74
0.668	0.447
0.922	1.094
0.699	0.564
1.017	0.695
0.915	0.53
0.38	1.256
0.709	1.056
0.565	0.633
0.651	0.647
1.158	0.574
0.757	0.716
0.832	0.585
0.349	0.795
0.555	0.781
0.747	0.413
0.956	0.382
0.634	1.596
0.993	0.526
0.486	0.492
0.894	0.867
0.737	0.513
0.798	0.44
0.514	0.554
0.829	0.836
0.497	0.568
0.277	0.537
0.12	0.712
0.384	0.444
0.397	0.857
0.558	0.626
0.946	0.258
0.743	0.423
0.754	0.327
0.195	0.344
0.98	0.272
0.647	0.23
0.719	1.293
0.795	0.206
1.415	0.213
0.552	0.413
0.641	0.327
0.87	0.365
0.579	0.526
0.668	0.258
0.928	0.341
0.531	0.42
1.052	0.43
1.069	0.1
1.638	0.495
1.127	0.76
0.98	0.716
0.161	0.2
1.518	0.571
1	0.323
0.637	1.06
1.473	0.389
0.36	0.987
0.175	0.561
0.915	1.108
0.791	0.863
0.757	1.094
0.915	0.605
0.534	0.839
0.836	0.299
0.373	0.626
1.384	0.334
0.839	0.802
0.675	0.396
1.209	0.492
0.589	0.901
0.798	0.468
1.1	0.671
0.88	0.612
0.781	1.004
1.274	1.139
2.487	0.702
1.137	0.378
0.877	0.605
1.538	1.754
0.435	0.416
0.439	1.004
0.733	0.206
1.124	0.23
0.963	0.451
0.815	0.722
1.401	0.581
1.059	0.702
1.559	1.17
1.035	1.307
0.62	0.936
1.357	1.06
1.48	0.636
1.216	0.685
1.521	0.268
1.703	0.1
0.206	0.334
0.36	0.585
2.61	0.334
0.75	0.458
0.617	0.454
1.141	0.671
0.99	1.321
0.689	0.616
0.51	0.695
0.713	0.798
1.007	0.733
1.045	0.482
1.141	0.437
0.719	0.55
1.035	0.402
0.473	0.736
0.98	1.001
0.411	0.537
1.398	0.292
1.134	0.454
0.473	0.33
0.737	0.255
0.713	0.495
0.644	0.165
1.035	0.643
1.84	0.241
1.333	0.75
1.062	0.437
1.37	0.372
1.319	0.458
1.083	0.341
0.678	0.585
1.158	0.251
2.066	0.492
1.888	0.798
0.723	0.75
0.397	0.451
1.161	0.657
1.206	0.447
1.028	0.599
0.538	0.482
	0.867
	0.912
	0.471
	1.063
	0.574
	0.447
	0.832
	0.378
	0.495
	0.671
	0.43
	0.516
	0.399
	0.382
	0.433
	0.998
	0.643
	0.509
	0.578
	0.399
	0.399
	0.499
	0.578
	0.857
	0.912
	0.361
	0.334
	0.544
	0.561
	0.781
	0.406
	0.502
	0.22
	0.877
	1.913
	0.884
	1.266
	0.492
	1.149
	0.698
	0.657
	0.268
	0.144
	0.244
	1.087
	0.248
	0.516
	0.733
	0.488
	0.53
	0.519
	0.385
	0.757
	0.368
	2.594
	0.746
	0.251
	0.344
	1.152
	0.605
	1.09
	1.207
	0.832
	0.444
	0.55
	0.385
	0.427
	0.688
	0.932
	1.933
	0.716
	0.468
	0.784
	0.361
	0.616
	1.493
	0.998
	2.921
	0.63
	0.867
	0.547
	0.406
	0.33
	0.299
	0.561
	0.402
	0.74
	0.399
	0.544
	0.478
	1.128
	0.85
	0.777
	1.469
	0.578
	0.688
	0.743
	0.691
	0.819
	0.616
	1.17
	0.918
	1.882
	0.753
	0.316
	0.808
	1.053
	0.571
	0.829
	0.802
	0.172
	0.609
	0.402
	1.717
	0.643
	0.633
	0.774
	0.619
	0.492
	0.743
	1.476
	0.698
	0.698
	0.378
	0.585
	0.578
	0.44
	0.365
	0.488
	1.149
	0.87
	0.991
	0.292
	0.588
	0.557
	0.537
	0.234
	0.402
	0.464
	0.451
	1.166
	1.139
	1.359
	0.513
	0.667
	0.777
	0.261
	0.372
	0.643
	0.396
	0.767
	0.375
	0.516
	0.485
	1.101
	0.877
	0.643
	0.179
	0.812
	0.303
	0.43
	0.327
	0.482
	0.64
	0.836
	0.141
	0.894
	0.888
	0.63
	0.691
	1.001
	0.413
	0.616
	0.354
	0.406
	0.344
	0.251
	0.351
	0.537
	0.592
	0.327
	0.437
	0.523
	1.232
	0.929
	0.389
	1.173
	0.32
	0.63
	0.189
	0.378
	0.206
	0.392
	0.327
	0.571
	0.918
	0.798
	0.574
	0.461
	0.413
	0.12
	0.347
	0.296
	0.227
	0.451
	0.956
	0.268
	0.595
	0.788
	0.409
	0.368
	0.323
	0.495
	0.946
	0.513
	0.359
	0.25
	0.304
	0.338
	0.304
	0.243
	0.345
	0.171
	0.191
	0.089
	0.144
	0.451
	0.359
	0.362
	0.332
	0.089
	0.123
	0.171
	0.229
	0.328
	0.14
	0.311
	0.424
	0.492
	0.721
	0.386
	0.383
	0.595
	0.311
	0.403
	0.704
	0.308
	0.229
	0.438
	0.25
	0.294
	0.571
	0.273
	0.164
	0.438
	0.277
	0.205
	0.335
	0.967
	0.612
	0.226
	0.164
	0.321
	0.232
	0.25
	0.267
	0.267
	0.239
	0.157
	0.256
	0.178
	0.458
	0.191
	0.147
	0.345
	0.164
	0.653
	0.472
	0.369
	0.294
	0.185
	0.198
	0.215
	0.287
	0.444
	0.39
	0.499
	0.291
	0.284
	0.222
	0.171
	0.202
	0.263
	0.188
	0.226
	0.133
	0.335
	0.513
	0.585
	0.369
	0.492
	0.475
	0.444
	0.253
	0.232
	0.219
	0.523
	0.516
	0.41
	0.502
	0.434
	0.342
	0.133
	0.492
	0.191
	0.15
	0.154
	0.267
	0.403
	0.444
	0.403
	0.267
	0.397
	0.444
	0.509
	0.26
	0.69
	0.41
	0.304
	0.116
	0.123
	0.082
	0.195

## Sheet: ext fig 9h
Mito-GREEP1IDR	Mito-GREEP1IDR-FEMI
4.2	8.2
2.7	10.9
3.3	6.5
8.4	14
7.9	3.9
15.5	8.8
13.5	23.2
10.5	4.8
2.8	5
2.2	6.8
2.7	1.3
	5.4
	10.6
	15.2
	4.4
	7.7

## Sheet: ext fig 9i
GT17-REEP1 IDR	GT17-REEP1 IDRFEMI
12.7	27.8
18.6	36.8
36.4	34.8
43.6	35.2
23.2	46
44.7	25.9
25	44
29.6	6.5
34.5	46.6
20.5	25
20.7	42.8
31.6	45
14	12
33.3	40.7
23.5	23
26	48.6
	41.2
	27.3
	34.2

## Sheet: ext fig 10f
GT17-SEC62IDR148	GT17-SEC62IDR92	GT17-SEC62IDR65	GT17-SEC62IDR47	GT17-SEC62IDR148LIR
2.772	8.901	0	0.146	1.788
2.765	0.342	0	2.235	3.794
17.172	12.681	0	0	18.216
0	0.326	0	1.021	0.9
0	1.006	0	2.882	1.656
0	0.583	0	2.698	0
1.345	0	4.215	1.105	4.122
0	14.048	0	0.632	2.429
0	1.096	0	2.522	0.493
0	4.715	0	1.273	0.231
4.646	9.709	7.036	1.715	0
4.009	11.45	0	0.457	0.242
8.91	0	0	4.386	0
1.11	14.784	0	0.322	2.104
1.587	0.743	0	0.998	9.519
0	6.863	2.412	7.86	0
0.271	0.347	0.246	2.23	0.661
0.629	2.607	3.556	0.487	0
0.8	1.439	0	0.435	0
3.957	23.707	0	0	0
1.345	0.529	2.096	7.494	0.952
4.552	2.667	0.281	0	0
0	5.602	0	8.43	0
2.092	0	0	7.852	1.803
0	11.915	0	0	0.092
0	0.907	0	0	1.747
0	14.789	0	0	0
0	0	0	0	0
0	3.743	0	4.743	0
8.408	6.648	0.539	0.459	0
7.107	2.375	0.376	63.636	0
0	1.232	0	11.872	7.311
1.721	8.308	0	3.318	0.249
0	3.241	0.703	1.28	0
0.63	0.236	0	13.265	11.672
0.758	8.97	2.526	0	54.45
14.183	38.361	3.43	0	0
0.865	23.4	0	3.837	8.048
6.803	40.909	0	7.143	9.367
1.263	72.012	5.657	9.946	3.7
47.796	58.679	5.541	3.916	2.226
48.451	34.777	10.353	17.936	14.73
18.785	13.607	41.27	8.223	9.918
14.422	30.657	10.403	3.167	11.017
9.135	17.97	15.67	13.317	9.569
18.148	49.356	5.347	13.908	15.042
63.937	20.369	22.16	0	16.434
63.861	28.718	23.54	0	10.748
20.088	36.271	1.293	0.304	19.431
38.274	15.415	15.864	8.585	0.794
46.479	32.74	22.857	2.007	12.962
41.265	11.449	2.581	11.538	28.683
72.204	44.843	1.796	22.338	33.508
65.549	35.809	50.315	5.258	58.351
0.889	66.667	31.525	0	5.517
90.136	45.022	5.985	3.275	0.621
33.176	15.044	27.506	3.632	0
8.761	28.475	15.577	0.182	35.02
31.897	34.731	11.111	19.512	0.172
48.179	59.584	24.012	0.289	13.372
65.331	26.562	20.907	0	5.214
67.5	19.684	23.723	9.122	14.674
15.704	31.687	41.935	0	0
4.688	12	1.105	25.178	8.925
49.47	25.297	27.823	11.004	17.478
60.169	29.003	15.072	16.896	12.093
66.056	20	20.339	15.046	10.594
45.106	15.079	0	7.357	10.264
22.31	29.209	28.169	22.806	3.59
55.376	28.614	27.621	18.345	4.797
17.371	43.464	22.755	14.205	0.173
15.027	31.553	10.386	34.574	1.948
37.434	42.231	33.013	27.344	26.667
10.465	28.738	15.576	7.992	7.402
13.793	11.078	32.611	42.808	61.758
26.452	34.783	23.834	32.118	8.998
33.831	39.252	5.172	21.718	11.223
12.219	25.203	2.03	20.896	14.944
65.236	44.479	31.532	13.968	16.87
30.087	35.682	1.311	3.401	9.646
12.644	35.734	11.951	31.075	38.356
70.083	67.601	22.124	51.765	52.206
11.934	55.746	34.236	57.101	29.167
39.061	33.012	9.348	33.955	4.331
5.509	43.502	7.353	12.821	0
49.661	46.413	6.704	11.431	9.231
21.546	20.18	6.312	57.386	0.658
40.021	19.435	7.26	40.606	9.22
10.492	6.576	17.232	21.875	8.056
59.651	15.649	30	25.434	0.461
66.425	34.318	8.19	2.988	3.497
11.744	34.677	34.874	9.275	10.125
44.987	28.431	40.091	0.597	0
52.904	44.746	4.888	9.946	0
30.968	38.697	25.13	3.916	10.704
10.724	55.981	0.891	17.936	5.415
0	48.331	20.046	8.223	7.12
0	30.678	12.461	1.613	5.119
0	28.66	27.118	3.167	0
0	51.987	18.035	13.317	1.299
0	21.343	19.789	13.908	0
0	0.438	36.09	0	4.472
16.578	10.345	45.833	0	0.659
0.35	0	16.993	0.304	7.722
0	1.394	16.875	8.585	5.315
4.833	0	40.777	11.538	0
3.482	0	10.057	22.338	4.126
18.107	0	15.326	5.853	12.698
0	0	20	3.275	4.188
1.906	0	0	3.632	18.089
6.048	0	0	0.182	0.118
0	0	1.215	19.512	3.427
0	13.298	10.474	0.289	1.35
1.872	0	23.308	9.122	13.744
0	0	0	25.231	0
0	35.146	0	5.804	0.984
0.177	19.68	9.627	7.378	0.738
0.394	20.833	0.26	9.33	2.326
0.575	28.838	0.433	12.298	0
4.762	25.287	7.129	3.265	53.801
1.483	39.606	0	3.877	0.718
0	35.441	0	15.359	1.441
0	49.667	0	4	46.711
0.49	15.261	0	0	0
0	44.796	0	2.521	1.288
4.33	27.192	0	2.783	10.494
4.52	22.018	3.11	2.21	0
5.529	44.024	0.876	13.99	3.101
0	18.966	0.391	11.431	0.086
0.41	25	4.636	57.386	0
0.46	54.056	16.041	46.97	0.29
6.466	37.742	5.344	21.875	0
2.978	58.316	27.049	25.434	0.439
0.593	2.814	10.096	2.988	2.655
5.316	33.755	15.572	25.728	0
4.733	39.508	34.646	12.277	0.33
1.381	49.21	58.829	46.053	0.339
1.806	23.646	10.409	24.188	0.673
3.662	13.04	61.156	13.939	1.442
5.263	16.962	12.712	35.556	0
0	9.774	31.892	0	0.769
14.118	29.508	32.158	0	1.678
0.87	39.262	29.336	0	6.645
5.109	26.558	15.533	16.964	0
0.389	28.843	42.375	0.539	0
28.546	0.922	36.728	0.156	5.208
28.319	0	10.928	2.959	0
30.08	8.231	33.911	2.03	0
28.843	5.204	24.264	4.049	6.17
46.448	4.715	56.92	0	5.134
41.756	46.568	31.807	0.179	1.068
36.68	32.368	12.096	0	5.43
19.945	17.544	28.246	0.186	0
19.91	43.391	0	0.894	0
5.121	12.176	13.995	0	0
20.637	7.592	8.025	1.989	0
26.437	10.796	32.53	1.592	20.53
7.368	3.084	22.148	0.303	61.587
20.542	37.58	22.132	0	47.436
34.177	29.32	10.954	0	32.143
8.811	34.789	22.477	0.979	26.718
27.569	32.292	14.158	0	56.631
19.318	28.139	25.179	4.239	8.228
55.592	37.894	47.059	0	68.581
23.529	16.012	21.443	0	35.042
9.395	12.429	15.714	1.909	27.208
29.559	13.851	37.267	0	23.416
22.02	33.981	2.5	0	53.094
37.657	16.139	42.702	0	1.227
46.801	17.706	2.718	0	44.403
32.542	16.531	54.244	4.63	24.153
23.967	44.238	23.077	0	49.329
22.832	42.378	46.065	0	7.96
13.919	15.248	12.146	0	29.204
25	0	23.713	0	23.457
11.232	15.845	15.63	0	15.278
25.126	34.186	47.731	0	2.399
34.457	37.126	59.832	0.604	7.646
10.039	0	9.738	0.283	68.452
10.769	14.056	45.197	10.08	79.323
41.429	2.083	2.957	0	19.585
22.862	0	18.96	22.801	9.274
23.991	0	23.418	15.823	17.895
9.211	3.409	22.532	0	11.627
8.362	0	33.333	2.045	6.751
10.619	39.56	46.57	3.125	44
16.804	13.115	32.993	0	45.894
28.155	12.676	8.696	0	48.634
9.195	4.425	11.858	0	70.111
24.691	8.491	34.692	0.513	14.419
19.149	3.636	59.203	4.035	60.366
8.661	14.685	2.543	0	12.291
23.669	38.095	39.554	0.518	29.017
23.239	24.219	24.412	0.587	33.333
19.521	48.131	18.054	16.438	0
18.992	35.915	55.995	0.145	26.959
49.39	41.818	8.284	0	63.549
1.299	60.274	38.9	16.554	0
36.174	27.848	11.57	11.879	0
5	72.473	8.696	45.93	0
12.384	63.415	18.96	13.767	0
40.199	34.454	25.568	31.006	0
28.231	61.433	45.971	10.512	0
32.874	65.363	20.403	6.009	0
26.989	57.6	4.599	8.976	0
16.889	23.753	9.626	6.75	0
18.527	18.182	20.723	22.519	0
9.701	40.994	26.419	20.502	2.091
27.213	37.302	23.488	51.385	0
8.654	18.182	58.842	6.528	0
12.857	32.394	52.134	26.144	1.351
0	94.286	1.48	0.239	0
16.279	25.714	61.546	31.805	1.143
1.869	50.472	47.857	10.952	0
1.389	47.917	57.222	43.403	0
0.441	69.298	54.255	36.817	0
3.061	20.952	18.135	41.311	9.211
9.91	13.115	21.402	29.027	3.39
0	25	0	10.573	0.144
0	52.893	2.404	38.628	0
0	31.633	13.333	46.849	6.404
2	41.935	9.566	14.127	11.765
0	6.04	0	14.224	14.525
7.843	0	5.316	8.011	1.639
4.167	38.723	11.613	3.909	5.405
0	47.244	2.28	1.471	4.663
0	20.43	0	12.38	5.405
0	58.757	0.789	45.688	3.738
0	29.365	2.825	20.065	2.242
0	0	23.404	11.462	3.261
0	1.527	0	3.082	0
2.752	55	0	21.138	7.273
0	62.626	4.624	25.254	9.167
6.944	0.286	0.503	11.163	0
0	14.667	1.227	1.684	0
7.955	12.821	10.625	8.644	3.822
0.412	27.619	3.436	29.245	12.281
10.294	0	0	40.354	3.39
2.597	8.235	19.588	6.593	30.705
2.941	27.711	1.311	21.619	7.004
9.244	44.444	7.056	8.138	0
21.951	43.871	7.104	15.039	2.899
16.667	34.066	1.124	13.745	2.778
1.639	24.551	16.484	12.907	4.348
12	29.87	0	7.143	0
49.012	45.283	0	50.517	4.651
27.273	39.344	21.037	6.538	8.553
49.242	47.973	7.317	39.801	3.252
66.906	42.574	4.289	37.561	7.692
54.019	58.571	0	14.634	4.545
36.196	34.167	6.813	31.023	0
52.075	22.749	65	1.517	0
43.357	51.899	5.106	9.929	1.212
18.543	27.907	0	45.741	0
58.382	23.42	0	17.444	0
48.707	19.811	12.141	22.892	0
43.846	62.577	1.434	10.888	16.129
74.442	45.23	0	42.215	0
32.203	70.37	23.096	2.133	0.813
13.178	66.327	31.801	4.452	0
73.89	45.54	31.832	7.854	28.689
68.812	30.323	29.833	21.946	2.941
29	86.538	40.153	17.504	0
75	69.792	59.567	16.456	19.118
25	42.424	38.418	5.156	2.222
35.385	33.333	39.92	27.655	5.357
68	33.168	26.938	11.679	0
50.485	73.381	60.825	21.471	8.696
20.645	57.143	57.941	0.106	3.676
68.262	69.784	40.23	28.469	17.722
38.462	59.783	41.356	8.81	3.008
34.524	39.373	29.358	20.378	4.301
44.094	23.392	42.975	0	5.714
41.566	49.348	46.729	0	0
36.264	62.105	53.03	0	9.524
40.523	47.458	29.197	0	3.226
41.441	56.275	49.286	5.682	0
50.769	52.609	42.112	29.834	2.564
61.702	32.812	56.315	0.971	4.615
17.978	42.857	66.742	25.664	11.57
15.464	37.391	50.267	0	14.545
29.771	54.545	38.35	4.459	7.538
22.656	17.664	42.457	13.245	0
42.373	33.692	23.923	1.923	9.677
35.849	63.115	36.819	8.475	5.66
51.036	55.224	30.464	9.259	37.255
57.627	55.556	36.588	0	8.772
15.854	22.222	33.333	11.111	16.814
30.496	2.439	36.614	16.514	2.344
76.271	0	32.979	6.78	15.702
61.062	0	45.695	0.515	8.772
25.333	7.937	38.651	0	3.191
51.064	0	31.429	0	3.226
47.619	0	75.335	16.25	0
38.411	2.857	40.659	3.008	1.562
20.513	0	69.451	8.911	3.125
15.976	0	23.602	0.725	3.333
55.667	0	39.033	0	16.471
64.935	0	15.726	0	10.843
46.97	0	27.174	1.695	0
65.507	4.979	77.122	1.235	11.111
32.407	3.226	16.301	0	0
53.125	1.053	27.948	32.967	6.818
51.079	0	59.365	14.286	42.857
49.495	15.079	63.312	11.538	10.606
39.86	20	42.536	1.604	15.385
66.275	49.6	36.923	0	9.375
21.635	41.629	15.517	0	57.895
14.894	5.882	39.715	21.154	10.204
20.952	44.984	51.619	10.811	18.966
49.042	47.514	35.583	37.427	9.091
28.191	19.231	26.14	9.375	12
47.368	54.545	35.325	0	0
72.959	36	43.299	3.448	4.066
39.655	29.688	34.231	3.261	0
46.341	48.214	53.649	0.769	4.658
51.282	18.182	39.518	0	0
25.641	16.495	28.304	0	0
18.605	6.557	49.661	9.467	0.222
36.25	16.327	47.268	0.621	0.148
24.828	24.324	17.422	1.205	0
45.833	25.984	51.737	0	0
54.237	2.273	35.461	7.143	0
49.412	56.863	40.559	28.846	0
12.195	8.955	34.93	0.568	0
38.346	65.957	41.533	0.952	0
33.588	48.201	37.594	0.683	0
9.756	6.832	50	10.976	0.774
46.452	34.074	44.326	3.03	0.159
33.663	63.636	29.637	3.125	0
39.535	36.449	53.253	11.811	0
48.872	9.434	28.631	0	0.563
49.337	44.776	32.192	0.741	4.118
29.801	30.4	38.991	0	0
36.257	64.865	55.605	9.42	0.201
46.364	9.259	16.442	3.911	0
58	34	33.912	52.113	0
67.376	59.024	30.911	0	0
58.503	20.968	23.454	9.794	0
42.52	25	44.554	0.82	1.916
52.518	54.73	45.777	6.452	0
42.029	22.34	49.719	0	0
56.846	8.929	0	9.317	0.457
33.333	88.189	44.286	3.093	0
67.376	19.718	2.408	3.125	0
65.306	34.946	0	0	0
61.682	65.409	0	0	2.874
47.619	40	0	2.308	0
39.524	12.245	12.295	2.151	0
77.778	53.125	0	1.053	0
82.632	30.556	3.394	0	0
51.181	25.62	0	3.093	0
64.474	36.567	43.316	10.714	0
53.684	26.667	3.583	0.645	0
49.275	42.623	0	3.896	0
51.445	65.432	0.275	0	0.259
41.085	71.681	0	14.966	0.808
74.419	51.163	0	30.476	0.212
54.348	38.636	0	7.692	5.945
59.568	64.368	0	49.606	0
48.305	6.897	0.34	39.437	0
81.061	40	27.624	33.028	4.255
49.63	1.923	0	45.833	0
41.139	9.827	13.095	51.587	0
23.295	10.638	0.868	4.545	0
57.333	0	5.085	80.263	3.198
56.354	7.843	0	30.303	10.125
63.922	0	1.026	34.978	5.292
45.833	0	25.736	13.103	0.843
66.447	0	3.518	22.778	21.611
44.681	0	0.327	46.622	4.255
94.118	0	0	12.676	27.147
60.645	1.562	4.211	76.119	0
59.664	5.333	3.784	58.434	0
64.744	0	25.078	16.327	3.481
47.5	0	1.311	57.831	0
49.359	0	0	27.957	14.711
42.995	13.043	6.948	20.29	36.147
69.286	0.697	8.75	9.091	0.654
38.806	13.942	0	0	9.208
55.157	0	5.321	36.792	0.362
0	1.351	1.597	13.699	7.103
0	32.787	0	8.621	1.311
8	0	4.781	28.931	2.251
2.083	29.71	33.878	9.357	2.71
0	36.517	2.726	19.171	0.986
0	47.317	14.054	34.259	60.39
0	41.518	1.433	10.484	18.508
0	39.583	0	72.785	15.909
0	34.921	18.919	3.488	5.973
11.475	11.644	16.53	28.205	18.301
0	47.059	19.501	17.544	2.224
0	24.67	34.114	4.43	9.425
1.515	36.655	27.907	25	0
4.286	34.074	59.121	33.721	0.112
0	48.673	85.792	3.448	1.028
0	41.244	29.728	66.667	10.139
6.41	17.197	46.531	25	0
1.19	12.5	74.563	8.333	0.532
0	31.027	55.691	44.776	12.34
2.899	7.95	84.036	20.37	11.486
0	62.097	41.624	42.308	37.361
1.389	7.558	63.681	47.403	3.292
3.03	36.596	32.579	25.984	2.66
0	33.981	65.691	8.163	31.644
57.843	47.59	47.645	40.206	26.004
54.088	3.125	27.434	11.475	0.317
28.481	33.708	25.238	9.554	1.349
36.364	24.272	57.601	7.447	9.888
48.276	28.704	59.83	5.056	10.694
20.513	6.818	62.532	2.105	21.15
36.269	41.176	40.306	0	43.966
43.662	29.67	63.097	1.948	7.168
27.675	17.241	37.388	0	0
7.797	2.985	36.161	0	12.854
3.509	20.151	26.72	26.582	2.754
33.048	17.213	12.908	0	8.379
20.93	28.873	24.383	0	18.034
29.268	32.039	31.149	0	3.765
70.782	1.923	32.869	1.606	0
60.479	24.39	67.394	1.493	9.023
14.286	14.286	63.855	7.143	0
18.841	21.429	14.13	0	10.959
44.322	35.025	75.881	1.107	28.462
49.254	54.762	43.128	0.649	12.069
60.494	50.943	48.994	0	0
55.522	26.812	38.227	0	4.73
45.968	18.367	77.778	2.326	5.952
3.704	0.99	44.729	0	12.766
31.863	21.348	30.675	0	0
25.46	42.688	67.364	0	1.087
36.364	34.004	45.92	0	20
12.903	60	38.322	1.562	3.704
32.27	73.154	47.754	22.115	11.236
10.714	0	42.69	0	31.429
10.28	31.006	28.167	13.534	0
26.633	22.277	31.423	0	1.117
36.268	31.356	45.917	2.817	2.21
33.488	27.744	34.175	0	0
48.973	46.729	53.653	8.943	17.647
36.965	54.455	45.455	0	1.064
2.516	14.667	29.488	4.444	28.571
53.608	31.282	44.685	2.326	0
50.435	62.632	8.903	2.041	0
45.872	49.541	17.407	0	4.286
25.595	32.593	32.054	31.579	3.433
16.102	28.972	44.233	0	5.941
37	35.955	38.095	2.667	0
24.545	68.421	25.633	14.286	2.326
45.217	47.656	20.652	3.429	8.163
46.809	31.507	22.857	0	9.574
46.154	8.824	38.04	3.03	0.838
52.193	52.874	22.809	0	1.099
34	20	69.841	4.211	7.556
33.163	0	46.299	7.407	4.196
7.965	1.351	35.455	4.396	0
54.61	32.787	34.464	2.273	3.448
33	0	27.076	47.5	0
31.373	13.636	33.631	11.538	0
36.752	2.062	53.213	0	1.429
28.75	4.505	52.62	12.281	5.882
15.888	0	25.281	2.778	7.258
28.058	14.545	40.913	5.625	4.255
29.508	0	55.924	15.736	8
16.901	0	42.683	8.861	0
8.333	0.204	44.545	4.969	2.256
26.667	5.195	11.574	0	8.974
52.899	0	19.669	28.571	0
1.6	9.89	29.756	18.079	0
41.905	0.926	27.381	17.04	0.599
5.556	2.513	46.742	10.383	14.583
32.335	1.058	48.293	18	4.545
38.86	1.818	61.972	8.163	0
51.724	0.8	22.822	18.095	0
33.333	0	50	5.155	7.519
36.842	10.317	28.012	0	8.911
38	0	41.201	17.021	0
25.373	0	25.357	31.707	0
35.455	0	0.345	11.604	12.5
12.871	0.971	14.151	27.723	1.408
21.795	1.667	25.071	1.471	0
10.588	0	30.459	31.818	2.174
44.444	1.639	34.076	24.713	0.962
9.302	0	16.667	1.136	0
22.464	3.175	26.78	32.857	1.22
28.718	0	2.583	71.622	0
26.061	0	26.842	42.5	5.774
50.178	0	0	8.889	0
35.211	2.439	43.841	21.302	0
60.87	0	28.44	20.859	4.225
26.866	15.909	53.704	23.881	1.709
10.744	81.481	15.407	71.667	10
48.039	0	37.879	21.782	0
11.905	0	19.389	28.205	0
29.592	0	23.094	29.851	2.206
58.636	0	7.241	27.273	15.447
10.112	0	12.821	9.615	0
8.824	0	28.878	0	0
26.829	4.878	8.15	0	0
9.845	2.597	5.213	3.226	1.562
41.053	5.263	0	13.514	0
18.367	0	0.8	0	26
25.806	0	0.983	26.582	0
35.329	0	4.79	0	0
38.746	16.279	16.722	2.174	0
29.299	0	3.191	10.897	0.84
16.505	0	9.159	7.143	0
6.383	0	3.158	22.078	0
23.364	1.266	1.167	1.449	20.261
34.532	10.638	0.488	24.088	1.562
53.571	0	42.515	7.576	0
29.752	3	2.119	7.692	0.763
38.462	0	19.751	6.383	0
34.783	0	8.296	18.333	0
40	2.532	15.759	0	0
38.693	4.444	0	0	6.173
11.25	0	14.583	0	0
26.257	0	0.987	0	1.905
27.451	0	0.593	0	10.163
78.667	11.905	7.923	0	19.118
76.471	0	0	0	0.962
18.919	13.924	29.388	22.115	13.846
25.263	0	0	0	3.165
17.91	1.493	0	0	2.797
33.333	0.826	0.552	25.243	11.828
6.422	0	3.333	0	9.677
38.318	0	0	2.885	0.893
54.167	7.692	0	5.263	1.299
50.526	0	6.842	0	1.099
35.897	0	1.639	0	20
16.038	0	28.321	7.937	8.955
34.171	2.632	4.704	4.11	1.923
50.104	4.494	0	3.226	0
5.806	0	0	0	30.058
17.778	0	4.433	25.882	23.853
17.5	0	25.259	11.364	22.543
8.824	3.571	25.771	0	27.536
28.125	5	8.275	2	16.964
34.225	0	30.396	0	77.941
30.769	0	29.5	13.636	18.239
25.424	11.207	0	21.622	48.718
13.58	4.478	8.947	0	29.907
43.284	0	42.247	0	35.433
17.877	0	32.215	2.128	19.271
20.438	10.127	2.247	0	14.423
52.5	68.841	32.396	17.742	48.684
35.979	46.729	22.868	0	0
60.256	14.667	36.583	8.163	3.261
5.319	31.282	8.418	0	10.687
42.222	62.632	35.249	3.077	15.423
0	44.643	22.663	19.737	22.835
6.667	32.593	40.782	0	25.309
6	28.972	13.033	6.587	30.275
30.357	49.064	4.468	0	25.373
4.706	35.955	23.665	11.538	35.593
27.273	47.917	13.735	4.444	7.692
41.429	68.421	0	5.668	25.581
50.22	47.656	21.153	0	16.667
22.581	46.667	0.442	0	6.897
48.428	10.959	4.586	9.053	5.102
33.803	51.961	70.625	12.871	55.556
50.943	41.117	35.317	0	36.792
57	72.595	9.877	7.812	18.919
34.058	57.143	38.2	3.883	50.575
13.402	11.111	3.348	12.821	19.149
56.311	30.409	43.399	0	5.195
34.343	40.367	62.188	12.5	7.463
27.536	51.538	11.364	45.588	50.877
45.172	46.218	30.974	22.131	6.751
35.981	32.967	26.18	8.861	3.333
17.778	53.077	33.815	31.2	2.667
33.333	44.681	66.393	48.837	20.652
43.981	48.81	32.487	52.055	3.333
50	37.5	54.305	14.474	45.045
59.119	55.556	29.303	22.222	50.746
38.835	52.151	12.414	5.405	10.169
5.556	46.903	10.457	24.49	4.386
48.571	46.023	0.405	16.854	16.757
51.724	66.667	9.459	49.558	44.444
51.075	42.331	14.9	79.245	8.75
45.736	33.333	2.496	34.524	26.786
55.435	41.667	10.032	30.38	27.928
56.923	44.615	16.812	45.763	11.111
4.839	12.903	24.473	28.477	22.449
54.545	56.489	11.55	18.079	13.043
48.79	62.963	17.884	56.618	2.564
56.429	43.827	53.763	26.471	21.469
76.471	37.5	35.714	37.793	37.255
78.431	66.4	20.815	11.842	21.472
42.446	22.549	18.248	10.383	14.865
68.939	29.126	4.762	0	14.583
49.749	33.929	28.765	42	0
13.514	59.732	6.901	32.143	22.368
18.978	88.406	44.681	8.163	9.709
57.047	47.682	0.924	36.735	8.696
58.683	24.59	15.333	0	0.746
76.596	0	2.419	25.641	0
71.951	52.212	54.506	17.742	4
67.257	50.867	17.167	15.054	8.511
52.439	53.763	1.333	26.316	17.857
52.866	60.156	2.941	33.684	9.091
12.195	2.703	10.598	16.842	52.439
0	37.725	24.832	16.162	0
4.396	53.947	3.03	6.25	35.955
4.673	16.201	0	14.085	12.5
0	44.706	16.888	9.259	55.556
66.129	27.358	7.826	0	33.058
2.985	4.762	4.049	10.145	6.061
15.385	11.957	55.932	0	8.621
4.762	42.424	4.242	15.068	56.897
0	58.065	62.724	20.859	13.725
13.725	50.562	1.722	42.529	19.697
5.376	39.394	22.01	29.851	42.857
0	26.966	9.328	8.571	32.759
11.667	33.742	0	37.5	43.22
16.438	73.889	0	27.273
2.128	55.696	3.698	9.615
3.333	45.122	0	13.253
0	24.242	0	2.273
0	58.757	12.273	2.256
0	59.735	0	0
0	28.571	1.402	0
63.571	12.745	0	25
38.983	24.87	0	47.414
38.362	64.706	8.738	21.795
26.923	12.766	0	14.103
21.818	53.041	5.789	62.264
10.386	39.37	6.291	52
21.959	7.586	0.971	24.194
40.12	70.079	0
8.889	50	3.855
24.771	41.071	6.587
50.877	41.25	7.716
59.816	27.586	0
36.804	26.3	0
45.559	49.495	0
42.48	43.182	0
38.71	50	0
39.623	32.075	4.673
39.64	69.697	0
29.276	55.682	23.726
30.909	40.506	19.574
26.556	68.932	14.338
59.538	22	59.005
44.34	22.727	31.739
45.833	27.703	27.076
36.039	62.416	32.723
44.643	34.713	46.787
41.045	60.591	10.782
34.589	19.149	38.068
17.549	34.568	21.097
40	62.963	31.119
45	35.354	26.329
26.05	47.959	26.967
33.333	5.455	32.285
61	58.025	27.401
44.898	66.393	46.512
27.381	53.797	31.268
24.138	51.493	48.903
16.29	79.167	29.843
0.962	46.835	37.817
10.811	62.914	34.457
16.327	60.902	17.49
48.79	48.227	7.178
20.571	61.806	36.105
22.807	39.286	51.969
14.504	36.364	14.286
16.667	50.249	26.423
38.217	45.536	46.067
28.916	68.382	50.062
13.873	2.857	39.941
29.457	37.58	3.473
36.667	40	56.511
38.356	29.31	35.177
19.556	58.065	44.8
32	50	40.785
31.2	3.509	7.254
15.349	11.321	26.381
45.513	32	9.436
42.634	86.42	39.024
12.108	48.958	25.42
25.974	30.303	33.023
21.809	57.399	19.739
6.548	27.972	28.87
0	39.844	34.336
0	52.128	52.37
4.444	50	35.038
5.618	16.949	0
6.494	56.604	41.772
0	47.005	37.358
26.531	34.615	46.484
16.667	2	16.883
14.286	26.667	26.356
3.448	61.29	24.242
1.923	16.931	8.908
0.862	23.75	45.637
0	52.593	42.979
0	39.583	19.86
3.165	26.316	19.601
0.98	37.624	26.923
1.235	47.445	6.388
1.98	44.203	37.525
4.444	62.385	42.831
0	35.802	45.78
0	67.29	27.853
0	49.78	0.605
0	70.992	22.089
0	50	16.21
2.139	20.619	16.447
0	53.659	16.404
0	23.913	21.87
18.605	48.649	7.968
48.684	51.064	28.752
9.574	27.368	29.496
40.698	69.231	35.91
48.75	25.51	43.228
43.522	24.691	16.901
24.571	66.102	35.524
30.457	42.254	52.754
29.891	56.654	42.964
46.505	16.814	16.433
47.436	23.077	16.16
39.316	2.344	42.532
23.077	29.31	11.011
36.957	45.185	22.727
25.397	34.857	30.015
27.083	53.608	12.679
54.605	61.212	36.277
32.683	42.453	6.952
23.611	26.866	40.195
49.074	32.143	66.807
48.347	26.718	41.124
60	55.556	33.195
35	33.645	38.93
57.317	23.75	9.057
61.386	45.178	8.013
32.735	20	22.355
56.923	16	3.056
41.558	0	12.233
27.528	54.054
32.317	32.692
32.353	15.748
21.25	12.5
68.966	46.429
51.412	12.5
51.327	20.548
13.559	33.333
52.8	18.824
55.556	59.707
59.259	36.313
44.792	30.137
57.843	31.944
6.25	57.278
41.772	74.074
17.308	67.925
42.647	25
28.395	62.121
40.594	41.975
16.901	34.426
31.25	44.565
3.261	57.377
21.008	29.365
5.495	73.82
50.125	41.379
22.078	30.534
10.87	73.626
7.527	68.478
23.944	17.5
60.87	7.207
57.297	60.185
19.118	20.71
54.375	52.344
16.588	37.943
18.687	34.899
23.98	27.039
34.708	41.772
45.283	29.412
24.204	36.646
40.049	22.222
50.427	18.182
19.502	61.905
29.167	26.042
14.857	52.792
46.809	67.081
22.321	52.5
21.891	18.085
31.873	61.607
9.406	54.601
42	50.909
23.263	63.725
8.499	51.852
19.556	75
21.839	56.338
32.808	63.229
43.631	46.269
10.106	26.705
43.614	53.049
38.767	79.798
44.681	64.773
65.714	63.636
35.681	6.977
39.306	43.29
35.135	15.217
30.769	58.621
38.276	57.037
30.159	69.742
31.1	56.79
31.878	55.34
18.966	96.364
44.444	38.667
55.738	39.416
	40.351
	36.842
	40.87
	38.994
	42.69
	66.667
	63.542
	44.082
	47.312
	70.946
	42.57
	62.5
	41.176
	57.447
	54.412
	25
	28.986
	30.899
	25.49
	9.211

[truncated: 12 more sheets: ext fig 10m, 1d, 1e, 2e, 2i, 2m, 3h, 4g, 5j, 6l, 8d, 8h]
