# Supplementary material for: The intrinsically disordered regions of organellophagy receptors are interchangeable and control organelle fragmentation, ER-phagy and mitophagy flux
Source: Nat Cell Biol. 2025 Aug 4;27(9):1431–47. doi: 10.1038/s41556-025-01728-4 (PMC12431859; doi:10.1038/s41556-025-01728-4)
Supplement: Supplementary file 16 — Numerical output of the proteomic data. [file 41556_2025_1728_MOESM16_ESM.txt]

iBAQ 16196	iBAQ 16197	iBAQ 16198	iBAQ 16199	iBAQ 16200	iBAQ 16201	iBAQ 16202	iBAQ 16203	iBAQ 16204	iBAQ 16205	iBAQ 16206	iBAQ 16207	iBAQ 16208	iBAQ 16209	iBAQ 16210	iBAQ 16211	iBAQ 16212	iBAQ 16213	iBAQ 16214	iBAQ 16215	iBAQ 16216	iBAQ 16217	iBAQ 16218	iBAQ 16219	Potential contaminant	GFP	Student's T-test Significant Sec62-GFP_Sec62LIR-GFP	Student's T-test Significant Sec62-GFP_Sec62TMD-GFP	Student's T-test Significant Sec62-GFP_GFP-TM17-Sec62cyt107	Student's T-test Significant Sec62-GFP_GFP-TM17-Sec62cyt107LIR	Student's T-test Significant Sec62-GFP_Fam134B-GFP	Student's T-test Significant Sec62-GFP_Fam134BLIR-GFP	Student's T-test Significant Sec62-GFP_Fam134BTMD-GFP	Student's T-test Significant Sec62-GFP_GFP-TM17-Fam134Bcyt223	Student's T-test Significant Sec62-GFP_GFP-TM17-Fam134Bcyt223LIR	Student's T-test Significant Sec62-GFP_GFP-TM17	Student's T-test Significant Sec62-GFP_Tex264TMD-GFP	Student's T-test Significant Sec62-GFP_GFP-TM17-Sec62cyt1107LIR	Student's T-test significant	GOMF name	GOBP slim name	GOCC slim name	KEGG name	Peptides	Razor + unique peptides	Unique peptides	Sequence coverage [%]	Unique + razor sequence coverage [%]	Unique sequence coverage [%]	Mol. weight [kDa]
#!{Type}E	E	E	E	E	E	E	E	E	E	E	E	E	E	E	E	E	E	E	E	E	E	E	E	C	C	C	C	C	C	C	C	C	C	C	C	C	C	C	C	C	C	C	N	N	N	N	N	N	N
#!{C:New grouping}Sec62-GFP	Sec62LIR-GFP	Sec62TMD-GFP	GFP-TM17-Sec62cyt107	GFP-TM17-Sec62cyt107LIR	Fam134B-GFP	Fam134BLIR-GFP	Fam134BTMD-GFP	GFP-TM17-Fam134Bcyt223	GFP-TM17-Fam134Bcyt223LIR	GFP-TM17	Tex264TMD-GFP	Sec62-GFP	Sec62LIR-GFP	Sec62TMD-GFP	GFP-TM17-Sec62cyt107	GFP-TM17-Sec62cyt1107LIR	Fam134B-GFP	Fam134BLIR-GFP	Fam134BTMD-GFP	GFP-TM17-Fam134Bcyt223	GFP-TM17-Fam134Bcyt223LIR	GFP-TM17	Tex264TMD-GFP
1.42608833312988	-0.775311470031738	0.909091949462891	1.43358325958252	0.224007606506348	-0.418159484863281	-0.101628303527832	0.86219596862793	0.961277008056641	-0.101642608642578	-0.945073127746582	0.428769111633301	0.289533615112305	-0.852472305297852	-1.41682243347168	-1.2951488494873	0.477123260498047	-0.560707092285156	-0.668788909912109	-0.0353488922119141	0.179096221923828	-0.62919807434082	-0.0882244110107422	0.369823455810547																binding;binding, bridging;calcium ion binding;calcium-dependent cysteine-type endopeptidase activity;calcium-dependent protein binding;catalytic activity;cation binding;cysteine-type endopeptidase activity;cysteine-type peptidase activity;endopeptidase activity;hydrolase activity;identical protein binding;ion binding;metal ion binding;peptidase activity;peptidase activity, acting on L-amino acid …	anatomical structure formation involved in morphogenesis;biological regulation;cellular process;developmental process;establishment of localization;macromolecule metabolic process;metabolic process;primary metabolic process;protein metabolic process;protein transport;proteolysis;response to abiotic stimulus;response to chemical stimulus;response to heat;response to stimulus;response to stress;tra…	cell part;cytoplasm;endoplasmic reticulum;endosome;extracellular organelle;intracellular membrane-bounded organelle;intracellular organelle;membrane;nucleus;organelle;vesicle		3	3	3	28.1	28.1	28.1	14.45
2.56597900390625	2.41285800933838	2.93865776062012	2.61032009124756	2.2515230178833	2.75295066833496	3.29637622833252	3.15863037109375	2.67215538024902	2.35404586791992	1.22849178314209	1.70547199249268	2.00499153137207	1.98606872558594	1.33368682861328	2.36698341369629	2.1200065612793	2.15316009521484	2.96211624145508	3.08916473388672	1.5892505645752	2.16609954833984	1.57624626159668	2.77816200256348																binding;endopeptidase inhibitor activity;endopeptidase regulator activity;enzyme binding;enzyme inhibitor activity;enzyme regulator activity;peptidase inhibitor activity;peptidase regulator activity;protease binding;protein binding;serine-type endopeptidase inhibitor activity	biological regulation;cellular process;multicellular organismal process;neurological system process;response to abiotic stimulus;response to osmotic stress;response to stimulus;response to stress	cell part;cytoplasm;cytosol;extracellular organelle;extracellular space;macromolecular complex;organelle;protein complex;vesicle	Amoebiasis	17	17	16	61.1	61.1	58.9	43.024
0.510931015014648	-0.477604866027832	-0.220949172973633	0.637036323547363	-0.12612247467041	0.145244598388672	0.241732597351074	-1.4343376159668	0.117586135864258	-0.0426273345947266	-3.42641830444336	-1.54599475860596	-1.11804580688477	-0.292570114135742	-0.727754592895508	0.413572311401367	-0.547416687011719	0.113489151000977	-0.234048843383789	-1.08404350280762	0.121065139770508	-0.343534469604492	-2.4848518371582	-0.133579254150391																binding;lipid binding;nucleic acid binding;RNA binding	alcohol metabolic process;establishment of localization;lipid metabolic process;lipid transport;metabolic process;primary metabolic process;small molecule metabolic process;transport	cell part;cytoplasm;intracellular membrane-bounded organelle;intracellular organelle;macromolecular complex;membrane;nucleus;organelle;plasma membrane		31	31	31	33.4	33.4	33.4	141.45
NaN	NaN	-0.205368041992188	-0.125819206237793	-0.0745115280151367	-0.523616790771484	-1.036057472229	-0.809787750244141	-0.496047973632813	-0.749345779418945	-1.6354284286499	-0.0351057052612305	-1.02324295043945	-1.64880561828613	-0.819082260131836	0.0289382934570313	-0.00543212890625	-1.18102645874023	-0.684200286865234	-1.3569164276123	-0.449708938598633	-0.612075805664063	-1.35997581481934	0.00159072875976563																		cell part		3	3	3	20.7	20.7	20.7	20.459
-2.9546012878418	NaN	-3.97468280792236	NaN	-2.68252468109131	-2.18744850158691	NaN	NaN	-2.31228637695313	-2.87634658813477	NaN	-2.08361721038818	NaN	NaN	NaN	NaN	NaN	NaN	NaN	-3.08446502685547	-2.62114524841309	-2.35291862487793	NaN	-2.24234008789063																adenyl nucleotide binding;adenyl ribonucleotide binding;ATP binding;binding;calcium ion binding;cation binding;enzyme binding;GTP binding;GTPase binding;guanyl nucleotide binding;guanyl ribonucleotide binding;ion binding;metal ion binding;nucleotide binding;protein binding;purine nucleotide binding;purine ribonucleoside triphosphate binding;purine ribonucleotide binding;Rab GTPase binding;Ras GTP…	biological regulation;cellular component assembly;cellular component organization;cellular membrane organization;cellular process;coagulation;endocytosis;endosome transport;establishment of localization;homeostatic process;macromolecular complex assembly;membrane invagination;membrane organization;multicellular organismal process;protein complex assembly;protein transport;regulation of body fluid…	cell part;cytoplasmic membrane-bounded vesicle;endosome;extracellular organelle;intracellular membrane-bounded organelle;intracellular organelle;lipid particle;membrane;organelle;plasma membrane;vesicle	Endocytosis	3	2	2	9.4	6.4	6.4	42.737
3.74395179748535	2.80342960357666	3.70242118835449	-1.41704654693604	0.652546882629395	3.51223945617676	2.75719547271729	4.36343574523926	-1.65815162658691	2.60305595397949	3.17842769622803	-2.23169422149658	3.96189117431641	3.10499572753906	4.38104248046875	0.932266235351563	-2.14812278747559	3.18031120300293	2.99534797668457	4.95518684387207	0.798286437988281	2.6880989074707	1.74233436584473	0.313816070556641											+				Sec62-GFP_GFP-TM17-Fam134Bcyt223LIR	catalytic activity;endopeptidase activity;hydrolase activity;peptidase activity;peptidase activity, acting on L-amino acid peptides;threonine-type endopeptidase activity;threonine-type peptidase activity	biological regulation;catabolic process;cell cycle;cell death;cellular metabolic process;cellular nitrogen compound metabolic process;cellular process;death;immune system process;macromolecule metabolic process;macromolecule modification;metabolic process;mitotic cell cycle;multi-organism process;nitrogen compound metabolic process;primary metabolic process;protein metabolic process;protein modif…	cell part;cytoplasm;cytosol;extracellular organelle;intracellular membrane-bounded organelle;intracellular non-membrane-bounded organelle;intracellular organelle;macromolecular complex;nucleoplasm;nucleus;organelle;proteasome complex;protein complex;ribonucleoprotein complex;vesicle	Proteasome	9	9	9	56	56	56	25.898
NaN	-0.248541831970215	-0.0931549072265625	-0.187695503234863	NaN	-0.867218017578125	0.994023323059082	0.511116027832031	0.481039047241211	NaN	NaN	NaN	-1.38865089416504	0.378517150878906	NaN	0.110084533691406	0.236764907836914	NaN	-0.224470138549805	0.438074111938477	0.445426940917969	-0.009674072265625	-1.03585624694824	NaN																binding;catalytic activity;cation binding;diphosphoinositol-polyphosphate diphosphatase activity;hydrolase activity;hydrolase activity, acting on acid anhydrides;hydrolase activity, acting on acid anhydrides, in phosphorus-containing anhydrides;ion binding;metal ion binding;nucleic acid binding;pyrophosphatase activity;RNA binding;snoRNA binding	biological regulation;cellular metabolic process;cellular nitrogen compound metabolic process;cellular process;establishment of localization;metabolic process;nitrogen compound metabolic process;nucleobase-containing compound metabolic process;nucleobase-containing small molecule metabolic process;nucleotide metabolic process;primary metabolic process;regulation of transport;response to stimulus;…	cell part;cytosol;intracellular		3	3	2	19.3	19.3	14.4	20.434
NaN	-0.35234546661377	-0.0772991180419922	1.10282611846924	NaN	0.16566276550293	0.254092216491699	0.302389144897461	1.28469085693359	1.36881637573242	0.308260917663574	-0.452101707458496	-0.680255889892578	0.4581298828125	-0.318634033203125	1.10647392272949	0.189489364624023	0.753293991088867	0.903837203979492	-1.5260066986084	1.46828842163086	1.36609840393066	0.352924346923828	-0.0361251831054688																	biological regulation;cell death;cellular process;death	cell part;cytosol;intracellular membrane-bounded organelle;intracellular organelle;macromolecular complex;mitochondrion;organelle;protein complex;receptor complex		6	6	6	34.9	34.9	34.9	18.919
5.40923118591309	4.94216251373291	4.41535377502441	5.1801233291626	4.86842823028564	4.25390815734863	3.95902919769287	4.8666934967041	2.98128509521484	2.27878379821777	2.23151302337646	4.28952121734619	5.66074371337891	5.05769920349121	4.85201263427734	5.19102478027344	4.94405555725098	4.2677059173584	4.24995231628418	5.38125991821289	3.17847633361816	2.67125129699707	3.29170608520508	4.91091346740723							+	+		+	+				Sec62-GFP_Fam134B-GFP;Sec62-GFP_Fam134BLIR-GFP;Sec62-GFP_GFP-TM17-Fam134Bcyt223;Sec62-GFP_GFP-TM17-Fam134Bcyt223LIR	binding;enzyme binding;polyubiquitin binding;proteasome binding;protein binding;protein complex binding;ribonucleoprotein binding;ribosome binding;small conjugating protein binding;ubiquitin binding;ubiquitin protein ligase binding	anatomical structure development;biological regulation;catabolic process;cell death;cell differentiation;cellular component assembly;cellular component organization;cellular localization;cellular metabolic process;cellular process;chromatin modification;chromatin organization;chromosome organization;death;developmental process;embryo development;establishment of localization;immune system process…	cell part;cytoplasm;cytosol;intracellular membrane-bounded organelle;intracellular organelle;macromolecular complex;nucleoplasm;nucleus;organelle;protein complex		31	31	31	41.1	41.1	41.1	119.41
-3.05829811096191	-3.92338275909424	-2.05334091186523	-2.75980854034424	-2.81166934967041	-3.02226257324219	-4.22107696533203	-1.4922924041748	-4.13274478912354	-3.3332462310791	-3.82781887054443	-3.21428203582764	NaN	NaN	-4.28629779815674	-4.34546375274658	-4.25383377075195	NaN	NaN	-1.66273307800293	-3.90022373199463	-3.38045978546143	-2.37424468994141	-2.0434684753418																adenyl nucleotide binding;adenyl ribonucleotide binding;ATP binding;ATPase activity;ATPase activity, coupled;ATPase activity, coupled to movement of substances;binding;catalytic activity;cation binding;hydrolase activity;hydrolase activity, acting on acid anhydrides;hydrolase activity, acting on acid anhydrides, in phosphorus-containing anhydrides;ion binding;lipid transporter activity;magnesium …	biological regulation;cell activation;cell differentiation;cellular component organization;cellular membrane organization;cellular process;developmental process;establishment of localization;immune system process;ion transport;lipid transport;membrane organization;transmembrane transport;transport	cell part;endoplasmic reticulum;endosome;intracellular membrane-bounded organelle;intracellular organelle;membrane;organelle;plasma membrane		8	8	8	8.9	8.9	8.9	127.68
-0.568792343139648	NaN	NaN	-0.908171653747559	NaN	-0.994068145751953	NaN	-2.65882110595703	NaN	NaN	NaN	NaN	NaN	NaN	NaN	NaN	NaN	-1.82538986206055	NaN	NaN	NaN	NaN	NaN	NaN																acid-amino acid ligase activity;catalytic activity;ligase activity;ligase activity, forming carbon-nitrogen bonds;small conjugating protein ligase activity;ubiquitin-protein ligase activity	biological regulation;metabolic process;nitrogen compound metabolic process;small molecule metabolic process	cell part;cytoplasm;cytosol;intracellular membrane-bounded organelle;intracellular organelle;membrane;nucleoplasm;nucleus;organelle		2	2	2	12	12	12	26.804
-6.3444766998291	-1.48026371002197	-3.64157772064209	-6.22653484344482	-0.950989723205566	NaN	0.205702781677246	NaN	-6.82896518707275	-5.1613245010376	NaN	-5.4571533203125	-0.441324234008789	NaN	-1.46000480651855	NaN	-5.28022575378418	-2.59740257263184	0.709457397460938	-0.368801116943359	NaN	NaN	NaN	-3.2779483795166																actin binding;binding;cation binding;cytoskeletal protein binding;dystroglycan binding;enzyme binding;glycoprotein binding;ion binding;metal ion binding;myosin binding;nitric-oxide synthase binding;protein binding;structural constituent of cytoskeleton;structural constituent of muscle;structural molecule activity;transition metal ion binding;vinculin binding;zinc ion binding	anatomical structure development;biological regulation;biosynthetic process;cell development;cellular component assembly;cellular component movement;cellular component organization;cellular homeostasis;cellular localization;cellular macromolecular complex assembly;cellular metabolic process;cellular process;developmental process;extracellular matrix organization;extracellular structure organizati…	cell part;cell projection;cell surface;cytoplasm;cytoskeleton;cytosol;dystrophin-associated glycoprotein complex;filopodium;intracellular membrane-bounded organelle;intracellular non-membrane-bounded organelle;intracellular organelle;macromolecular complex;membrane;nucleus;organelle;plasma membrane;protein complex;synapse	Arrhythmogenic right ventricular cardiomyopathy (ARVC);Dilated cardiomyopathy;Hypertrophic cardiomyopathy (HCM);Viral myocarditis	9	9	8	3.5	3.5	3.2	426.74
-3.19938087463379	-4.92152404785156	-4.58622741699219	-3.19956302642822	-4.28734111785889	-3.42374420166016	-2.96745204925537	-4.23994159698486	-3.06453323364258	-2.39741134643555	-5.85183334350586	-6.13668918609619	-5.26737022399902	-6.47872829437256	-6.70985221862793	-6.51766204833984	-4.66839504241943	-4.32434272766113	-4.63281536102295	-4.2700309753418	-3.38561344146729	-3.46062088012695	-6.47856998443604	-6.40217399597168																		cell part;cytoplasm;cytoskeleton;intracellular non-membrane-bounded organelle;intracellular organelle;organelle		28	28	26	27.1	27.1	23.3	553.12
-2.04950332641602	NaN	-2.60470008850098	-3.00033855438232	-3.27339553833008	-3.81398105621338	-3.21584415435791	-3.94278430938721	NaN	-3.76015853881836	NaN	-3.48266887664795	NaN	NaN	NaN	-3.20761489868164	NaN	-2.40381813049316	-2.69773101806641	NaN	NaN	-4.03599262237549	NaN	-3.64420795440674																binding;nuclear localization sequence binding;peptide binding;signal sequence binding	establishment of localization;protein transport;transport	cell part;cytoplasm;intracellular membrane-bounded organelle;intracellular organelle;nucleus;organelle		6	3	3	9.3	5.5	5.5	86.54
-2.80858993530273	NaN	-4.60998916625977	-3.66620349884033	NaN	NaN	-2.98170566558838	NaN	NaN	NaN	NaN	-4.52309703826904	-3.06720161437988	-3.24384212493896	NaN	NaN	-3.96008396148682	NaN	-3.54194259643555	NaN	-3.8428840637207	NaN	NaN	-2.87778091430664																				3	3	3	3	3	3	112.71
NaN	NaN	NaN	-1.77715587615967	NaN	NaN	NaN	NaN	-2.26075553894043	-2.3585262298584	NaN	-0.789679527282715	NaN	NaN	NaN	NaN	-2.58037948608398	NaN	NaN	NaN	-2.1622371673584	-1.89804077148438	NaN	-2.67073440551758																	biological regulation	cell part;intracellular membrane-bounded organelle;intracellular organelle;membrane;nucleus;organelle		2	2	2	16.7	16.7	16.7	14.695
-0.415533065795898	0.140156745910645	0.397533416748047	0.271994590759277	0.158013343811035	0.471210479736328	0.0149641036987305	1.44780731201172	0.208221435546875	0.855436325073242	-1.64329814910889	0.291096687316895	-0.297590255737305	-0.392498016357422	0.389907836914063	0.416526794433594	0.986381530761719	-0.325626373291016	0.982383728027344	1.57449340820313	0.0461406707763672	0.610422134399414	-1.15291976928711	0.694337844848633				+	+				+		+				Sec62-GFP_Fam134BTMD-GFP;Sec62-GFP_GFP-TM17-Fam134Bcyt223LIR;Sec62-GFP_GFP-TM17-Sec62cyt107;Sec62-GFP_Sec62TMD-GFP	binding;catalytic activity;endonuclease activity;endonuclease activity, active with either ribo- or deoxyribonucleic acids and producing 5'-phosphomonoesters;endoribonuclease activity;endoribonuclease activity, producing 5'-phosphomonoesters;hydrolase activity;hydrolase activity, acting on ester bonds;nuclease activity;nucleic acid binding;ribonuclease activity;ribonuclease H activity	catabolic process;cellular metabolic process;cellular process;macromolecule metabolic process;metabolic process;primary metabolic process;protein metabolic process;proteolysis;proteolysis involved in cellular protein catabolic process	cell part		7	7	7	36.3	36.3	36.3	30.529
NaN	NaN	NaN	-3.32996654510498	NaN	-3.31327152252197	-2.99220371246338	NaN	-4.19287395477295	-4.20269393920898	NaN	NaN	-2.47329521179199	NaN	NaN	-3.95569801330566	NaN	-4.07059574127197	-1.94296264648438	-4.67083740234375	-3.48182010650635	-3.72438907623291	NaN	NaN																		cell part;endosome;intracellular membrane-bounded organelle;intracellular organelle;organelle		10	10	10	16.3	16.3	16.3	90.856
NaN	-0.677050590515137	0.179790496826172	NaN	NaN	NaN	NaN	1.1712474822998	NaN	NaN	1.67862987518311	NaN	NaN	-0.80755615234375	0.298492431640625	NaN	NaN	NaN	NaN	NaN	NaN	NaN	1.16569137573242	NaN																acidic amino acid transmembrane transporter activity;active transmembrane transporter activity;amine binding;amine transmembrane transporter activity;amino acid binding;amino acid transmembrane transporter activity;anion transmembrane transporter activity;anion:cation symporter activity;binding;carboxylic acid binding;carboxylic acid transmembrane transporter activity;cation transmembrane transpo…	amine metabolic process;amine transport;amino acid transport;anatomical structure development;anatomical structure morphogenesis;behavior;biological regulation;biosynthetic process;cell communication;cell morphogenesis;cell-cell signaling;cellular amino acid metabolic process;cellular component morphogenesis;cellular component organization;cellular ketone metabolic process;cellular metabolic proc…	cell body;cell part;cell projection;cell surface;membrane;neuronal cell body;plasma membrane		2	2	2	7.4	7.4	7.4	47.099
NaN	NaN	NaN	NaN	NaN	-2.20319175720215	-1.0280122756958	-1.52509498596191	NaN	NaN	NaN	-1.77771472930908	NaN	NaN	NaN	-2.04329681396484	NaN	NaN	NaN	NaN	NaN	-1.87375068664551	NaN	NaN																binding;catalytic activity;cysteine-type peptidase activity;hydrolase activity;peptidase activity;peptidase activity, acting on L-amino acid peptides;protein binding;small conjugating protein binding;small conjugating protein-specific protease activity;ubiquitin binding;ubiquitin-specific protease activity	catabolic process;cellular metabolic process;cellular process;macromolecule metabolic process;macromolecule modification;metabolic process;primary metabolic process;protein catabolic process;protein metabolic process;protein modification by small protein conjugation or removal;protein modification process;proteolysis;proteolysis involved in cellular protein catabolic process	cell part;cytoplasm;extracellular organelle;intracellular;intracellular membrane-bounded organelle;intracellular organelle;nucleoplasm;nucleus;organelle;vesicle		3	3	3	22.2	22.2	22.2	21.945
-0.269353866577148	NaN	NaN	NaN	NaN	NaN	NaN	NaN	NaN	NaN	NaN	NaN	0.0737819671630859	-0.889324188232422	NaN	NaN	-1.92487907409668	NaN	NaN	NaN	NaN	2.74836540222168	NaN	NaN																binding;catalytic activity;cation binding;enzyme binding;ion binding;ligase activity;metal ion binding;p53 binding;protein binding;transition metal ion binding;ubiquitin protein ligase binding;zinc ion binding	biological regulation;catabolic process;cellular metabolic process;cellular process;macromolecule metabolic process;macromolecule modification;metabolic process;primary metabolic process;protein metabolic process;protein modification by small protein conjugation or removal;protein modification process;proteolysis;proteolysis involved in cellular protein catabolic process;response to abiotic stimu…	cell part;cytoplasm;cytosol;endomembrane system;intracellular membrane-bounded organelle;intracellular organelle;membrane;nucleus;organelle;plasma membrane		2	2	2	16.7	16.7	16.7	20.461
3.76795387268066	3.82849597930908	4.24715042114258	3.23804759979248	3.15440464019775	2.87495994567871	NaN	3.79782676696777	3.09506225585938	2.70226860046387	1.69261264801025	4.47962856292725	3.24260711669922	3.3198070526123	4.04621315002441	2.3626880645752	2.95536613464355	NaN	2.10883522033691	3.64342308044434	3.11590766906738	2.9543342590332	1.8119010925293	4.48873329162598																		cell part		3	3	3	35.1	35.1	35.1	7.9924
0.478450775146484	1.22181797027588	3.15464401245117	1.65303897857666	2.46462917327881	-0.429599761962891	5.21609401702881	2.87721633911133	0.924457550048828	4.72347450256348	-0.58072566986084	2.44323825836182	-0.280885696411133	-0.435148239135742	1.80337524414063	1.17732620239258	1.3016242980957	0.211528778076172	4.83885765075684	0.31427001953125	5.19663619995117	4.82901954650879	-0.465154647827148	2.97680854797363								+			+				Sec62-GFP_Fam134BLIR-GFP;Sec62-GFP_GFP-TM17-Fam134Bcyt223LIR	acetylglucosaminyltransferase activity;binding;carbohydrate binding;catalytic activity;cysteine-type peptidase activity;hydrolase activity;N-acetylglucosaminyldiphosphodolichol N-acetylglucosaminyltransferase activity;peptidase activity;peptidase activity, acting on L-amino acid peptides;transferase activity;transferase activity, transferring glycosyl groups;transferase activity, transferring hex…	biosynthetic process;carbohydrate metabolic process;cellular lipid metabolic process;cellular metabolic process;cellular process;lipid metabolic process;macromolecule metabolic process;macromolecule modification;metabolic process;oligosaccharide metabolic process;peptidyl-amino acid modification;primary metabolic process;protein glycosylation;protein metabolic process;protein modification process	cell part;membrane	N-Glycan biosynthesis;Various types of N-glycan biosynthesis	7	7	2	49.7	49.7	18.1	18.87
-2.94171333312988	-4.11190605163574	-4.16091060638428	-3.21205806732178	-3.55016136169434	-4.31888198852539	-2.91833972930908	-2.99872589111328	-2.91855812072754	-2.03879165649414	-3.42079830169678	-3.90565967559814	NaN	-3.48464012145996	NaN	NaN	NaN	-3.20816040039063	-3.82844734191895	NaN	-3.5665225982666	-3.65700340270996	NaN	-2.90549850463867																acid-amino acid ligase activity;binding;catalytic activity;cation binding;chromatin binding;core promoter proximal region DNA binding;core promoter proximal region sequence-specific DNA binding;DNA binding;histone binding;identical protein binding;ion binding;ligase activity;ligase activity, forming carbon-nitrogen bonds;metal ion binding;methylated histone residue binding;methyl-CpG binding;nucl…	biological regulation;biosynthetic process;cell cycle;cell proliferation;cellular component organization;cellular metabolic process;cellular nitrogen compound metabolic process;cellular process;chromatin modification;chromatin organization;chromosome organization;DNA metabolic process;DNA modification;DNA repair;histone modification;macromolecule metabolic process;macromolecule modification;metab…	cell part;intracellular membrane-bounded organelle;intracellular organelle;nucleus;organelle		6	6	6	9.2	9.2	9.2	91.099
4.75650787353516	4.38070964813232	4.19056510925293	5.21903514862061	5.01891422271729	3.37751579284668	3.16962718963623	2.46413803100586	4.664794921875	4.4348030090332	5.5640287399292	3.65059947967529	4.42907905578613	3.43771743774414	4.22113037109375	5.17044067382813	5.0482177734375	3.10879898071289	3.42621421813965	2.82416152954102	4.8343677520752	4.25122451782227	5.67943382263184	3.77564430236816									+						Sec62-GFP_Fam134BTMD-GFP	cation transmembrane transporter activity;divalent inorganic cation transmembrane transporter activity;inorganic cation transmembrane transporter activity;ion transmembrane transporter activity;magnesium ion transmembrane transporter activity;metal ion transmembrane transporter activity;substrate-specific transmembrane transporter activity;substrate-specific transporter activity;transmembrane tra…	carbohydrate metabolic process;cellular metabolic process;cellular process;establishment of localization;ion transport;macromolecule metabolic process;macromolecule modification;metabolic process;multicellular organismal process;neurological system process;peptidyl-amino acid modification;primary metabolic process;protein glycosylation;protein metabolic process;protein modification process;transm…	cell part;macromolecular complex;membrane;plasma membrane;protein complex		9	9	9	25.9	25.9	25.9	34.666
-1.20541954040527	-2.69790554046631	-2.37633514404297	-1.62672710418701	-1.44572734832764	-1.52473258972168	-1.66020488739014	NaN	-2.28436660766602	NaN	NaN	-2.31380176544189	NaN	NaN	NaN	-2.01284790039063	-2.25053787231445	NaN	-1.94487380981445	-2.0335750579834	NaN	NaN	NaN	-1.71139526367188																binding;cation binding;chromatin binding;core promoter proximal region DNA binding;core promoter proximal region sequence-specific DNA binding;DNA binding;identical protein binding;ion binding;I-SMAD binding;metal ion binding;molecular transducer activity;nucleic acid binding;nucleic acid binding transcription factor activity;protein binding;protein binding transcription factor activity;protein d…	anatomical structure development;anatomical structure formation involved in morphogenesis;anatomical structure morphogenesis;biological regulation;biosynthetic process;cell activation;cell differentiation;cell morphogenesis;cell proliferation;cellular component assembly;cellular component morphogenesis;cellular component organization;cellular macromolecular complex assembly;cellular metabolic pro…	cell part;centrosome;cytoplasm;cytosol;intracellular;intracellular membrane-bounded organelle;intracellular non-membrane-bounded organelle;intracellular organelle;macromolecular complex;microtubule organizing center;nucleoplasm;nucleus;organelle;protein complex;transcription factor complex	Adherens junction;Cell cycle;Chronic myeloid leukemia;Colorectal cancer;Pancreatic cancer;Pathways in cancer;TGF-beta signaling pathway;Wnt signaling pathway	2	2	2	6.1	6.1	6.1	50.052
-0.565618515014648	-2.07326602935791	-0.447145462036133	0.039769172668457	0.415120124816895	NaN	0.0355043411254883	-1.38471221923828	0.295658111572266	-1.54775619506836	NaN	NaN	-2.87380790710449	NaN	NaN	-1.9628849029541	NaN	NaN	-3.45346260070801	-1.27783393859863	-3.64203262329102	-3.54974269866943	NaN	-0.643123626708984																binding;DNA binding;double-stranded DNA binding;mRNA binding;nucleic acid binding;nucleotide binding;poly(A) RNA binding;poly(G) RNA binding;poly-purine tract binding;RNA binding;single-stranded DNA binding;single-stranded RNA binding;structure-specific DNA binding	biological regulation;biosynthetic process;cellular metabolic process;cellular nitrogen compound metabolic process;cellular process;macromolecule metabolic process;metabolic process;nitrogen compound metabolic process;nucleobase-containing compound metabolic process;primary metabolic process;RNA metabolic process;RNA processing	cell part;cytoplasm;extracellular organelle;intracellular membrane-bounded organelle;intracellular organelle;macromolecular complex;nucleoplasm;nucleus;organelle;ribonucleoprotein complex;spliceosomal complex;vesicle		5	4	4	12.4	10.2	10.2	40.04
0.962312698364258	0.587924003601074	0.297477722167969	0.295557975769043	1.31169033050537	0.430791854858398	0.51533031463623	0.484657287597656	0.501197814941406	-0.142660140991211	-0.956028938293457	0.0377168655395508	1.15317726135254	0.736137390136719	0.0106639862060547	1.38897132873535	1.22627830505371	0.451292037963867	0.695964813232422	0.852766036987305	0.33192253112793	0.113185882568359	-0.185440063476563	0.44371223449707																binding;cation binding;DNA binding;ion binding;metal ion binding;nucleic acid binding;transition metal ion binding;zinc ion binding	biological regulation;cell death;cell differentiation;cellular process;death;developmental process	cell part;cytoplasm;intracellular membrane-bounded organelle;intracellular organelle;nucleus;organelle		11	11	11	21.6	21.6	21.6	80.101
0.369382858276367	NaN	0.964864730834961	-1.27227687835693	0.0703554153442383	NaN	-0.627095222473145	NaN	0.132118225097656	-0.753936767578125	NaN	-0.642985343933105	NaN	0.731975555419922	NaN	NaN	NaN	NaN	NaN	-1.75669479370117	NaN	0.367250442504883	NaN	NaN																binding;nucleic acid binding;nucleotide binding	anatomical structure development;anatomical structure morphogenesis;biological regulation;biosynthetic process;cell development;cell motility;cellular component morphogenesis;cellular component movement;cellular component organization;cellular metabolic process;cellular nitrogen compound metabolic process;cellular process;developmental process;locomotion;macromolecule metabolic process;metabolic …	cell part;cytoplasmic membrane-bounded vesicle;intracellular membrane-bounded organelle;intracellular organelle;macromolecular complex;mitochondrion;nucleus;organelle;ribonucleoprotein complex;vesicle		3	3	3	41.3	41.3	41.3	10.353
-1.04362106323242	-1.91697025299072	0.00180625915527344	0.451027870178223	-1.06613826751709	-1.29633903503418	-1.20081615447998	-1.74933052062988	-2.39343643188477	-1.38956069946289	-1.43720722198486	-2.4717264175415	-1.63388442993164	-0.906713485717773	0.159038543701172	-1.15696716308594	-2.04779243469238	-1.3741283416748	-1.03394508361816	-0.826011657714844	-2.33314514160156	-1.0684757232666	-1.9046573638916	-1.40059089660645																binding;catalytic activity;GTP binding;GTPase activity;guanyl nucleotide binding;guanyl ribonucleotide binding;hydrolase activity;hydrolase activity, acting on acid anhydrides;hydrolase activity, acting on acid anhydrides, in phosphorus-containing anhydrides;nucleic acid binding;nucleoside-triphosphatase activity;nucleotide binding;purine nucleotide binding;purine ribonucleoside triphosphate bind…	biological regulation;biosynthetic process;cellular metabolic process;cellular process;macromolecule metabolic process;metabolic process;primary metabolic process;protein metabolic process;regulation of translation;translation;translational initiation	cell part;cytoplasm;cytosol	RNA transport	20	20	20	24.8	24.8	24.8	138.68
-2.41008949279785	NaN	NaN	NaN	NaN	NaN	0.21672534942627	NaN	NaN	NaN	NaN	NaN	NaN	NaN	NaN	NaN	NaN	-1.68484306335449	-1.83847808837891	NaN	NaN	NaN	NaN	NaN																binding;catalytic activity;cation binding;enzyme binding;identical protein binding;ion binding;K63-linked polyubiquitin binding;kinase activity;metal ion binding;molecular transducer activity;polyubiquitin binding;protein binding;protein dimerization activity;protein domain specific binding;protein heterodimerization activity;protein homodimerization activity;signal transducer activity;small conj…	biological regulation;biosynthetic process;cell death;cellular metabolic process;cellular nitrogen compound metabolic process;cellular process;death;establishment of localization;homeostatic process;immune system process;macromolecule metabolic process;macromolecule modification;metabolic process;multi-organism process;nitrogen compound metabolic process;nucleobase-containing compound metabolic p…	cell part;cytoplasm;cytosol;intracellular;intracellular membrane-bounded organelle;intracellular non-membrane-bounded organelle;intracellular organelle;macromolecular complex;nucleus;organelle;protein complex;ubiquitin ligase complex	Acute myeloid leukemia;Adipocytokine signaling pathway;Apoptosis;B cell receptor signaling pathway;Chagas disease (American trypanosomiasis);Chemokine signaling pathway;Chronic myeloid leukemia;Cytosolic DNA-sensing pathway;Epithelial cell signaling in Helicobacter pylori infection;Hepatitis C;MAPK signaling pathway;NOD-like receptor signaling pathway;Osteoclast differentiation;Pancreatic cancer;…	2	2	2	10.8	10.8	10.8	28.763
-0.196521759033203	NaN	NaN	0.123040199279785	NaN	NaN	0.77025318145752	-0.00134658813476563	-0.775012969970703	-0.763828277587891	NaN	0.756720542907715	NaN	0.551179885864258	NaN	-0.653373718261719	-0.699508666992188	1.14987754821777	0.369625091552734	-0.885581970214844	-0.594181060791016	NaN	NaN	-0.618911743164063																protein binding transcription factor activity;transcription coactivator activity;transcription cofactor activity;transcription factor binding transcription factor activity	biological regulation;biosynthetic process;cellular metabolic process;cellular nitrogen compound metabolic process;cellular process;macromolecule metabolic process;metabolic process;multicellular organismal process;nitrogen compound metabolic process;nucleobase-containing compound metabolic process;primary metabolic process;RNA metabolic process	cell part;centrosome;cytoplasm;intracellular membrane-bounded organelle;intracellular non-membrane-bounded organelle;intracellular organelle;microtubule organizing center;mitochondrion;nucleus;organelle		5	5	5	55.3	55.3	55.3	11.967
NaN	NaN	NaN	NaN	NaN	NaN	-1.89833354949951	NaN	NaN	-1.97558212280273	NaN	NaN	NaN	NaN	NaN	NaN	NaN	NaN	-1.75323104858398	-2.13747215270996	NaN	NaN	NaN	NaN																binding;cation binding;enzyme activator activity;enzyme regulator activity;GTPase activator activity;GTPase regulator activity;ion binding;metal ion binding;nucleoside-triphosphatase regulator activity;transition metal ion binding;zinc ion binding		cell part;cytoplasm;nucleoplasm	Endocytosis	2	2	2	13.8	13.8	13.8	20.605
-2.66934967041016	NaN	-3.01039695739746	-0.686842918395996	-2.81848049163818	NaN	-3.25087070465088	NaN	NaN	-1.7491626739502	NaN	NaN	NaN	NaN	NaN	NaN	NaN	NaN	NaN	NaN	NaN	NaN	NaN	NaN																binding;mRNA binding;nucleic acid binding;RNA binding	anatomical structure development;biological regulation;developmental process;establishment of localization;nucleobase-containing compound transport;regulation of translation;transport	cell body;cell part;cell projection;cytoplasm;intracellular non-membrane-bounded organelle;intracellular organelle;macromolecular complex;membrane;neuron projection;nucleolus;nucleoplasm;organelle;polysome;protein complex;ribonucleoprotein complex;synapse		6	4	4	15.1	10.1	10.1	60.702
-2.42661476135254	-3.88359832763672	-2.86965370178223	NaN	-3.44158363342285	NaN	-1.9210958480835	-3.99425983428955	-3.86771869659424	-2.19720268249512	-4.11764621734619	-3.6306209564209	-2.97800827026367	NaN	NaN	-4.23684406280518	NaN	NaN	NaN	NaN	NaN	-2.31279373168945	NaN	-2.88821411132813																adenyl nucleotide binding;adenyl ribonucleotide binding;ATP binding;binding;catalytic activity;formate-tetrahydrofolate ligase activity;identical protein binding;ligase activity;ligase activity, forming carbon-nitrogen bonds;methylenetetrahydrofolate dehydrogenase (NADP+) activity;nucleotide binding;oxidoreductase activity;oxidoreductase activity, acting on the CH-NH group of donors;oxidoreductas…	biosynthetic process;cellular aromatic compound metabolic process;cellular ketone metabolic process;cellular metabolic process;cellular nitrogen compound metabolic process;cellular process;cofactor metabolic process;heterocycle metabolic process;metabolic process;nitrogen compound metabolic process;one-carbon metabolic process;organic acid metabolic process;small molecule metabolic process	cell part;intracellular membrane-bounded organelle;intracellular organelle;membrane;mitochondrion;organelle	One carbon pool by folate	3	3	3	3.1	3.1	3.1	99.31
-1.69150924682617	NaN	-2.67976188659668	NaN	NaN	-1.58284568786621	-1.98485088348389	-3.06491851806641	-2.72492408752441	-2.22783088684082	NaN	NaN	NaN	NaN	-1.62914276123047	-2.11543655395508	NaN	NaN	-2.06006240844727	-2.15044975280762	-1.95061683654785	NaN	NaN	NaN																adenyl nucleotide binding;adenyl ribonucleotide binding;ATP binding;binding;catalytic activity;cation binding;enzyme activator activity;enzyme regulator activity;identical protein binding;ion binding;kinase activator activity;kinase activity;kinase regulator activity;magnesium ion binding;MAP kinase kinase kinase activity;metal ion binding;molecular transducer activity;nucleotide binding;phosphot…	anatomical structure development;anatomical structure formation involved in morphogenesis;anatomical structure morphogenesis;biological regulation;cell death;cell differentiation;cell morphogenesis;cellular component morphogenesis;cellular component organization;cellular metabolic process;cellular process;death;developmental process;macromolecule metabolic process;macromolecule modification;metab…	cell part;cytoplasm;cytosol;intracellular membrane-bounded organelle;intracellular organelle;nucleoplasm;nucleus;organelle	MAPK signaling pathway;Non-small cell lung cancer;Pathways in cancer	3	1	1	12.5	3.9	3.9	38.124
4.19601249694824	2.94711589813232	3.03222274780273	3.80159664154053	3.68277454376221	3.53073692321777	3.56761646270752	2.2193431854248	3.84014892578125	4.25617980957031	1.29378223419189	2.18622303009033	2.25066947937012	2.25574111938477	1.40422630310059	2.35110473632813	2.21085739135742	3.1748104095459	2.94832801818848	1.40382194519043	2.82717132568359	3.39356803894043	1.23900985717773	1.96234703063965																binding;clathrin binding;clathrin light chain binding;double-stranded RNA binding;enzyme binding;kinase binding;molecular transducer activity;nucleic acid binding;protein binding;protein kinase binding;RNA binding;signal transducer activity;structural molecule activity	anatomical structure morphogenesis;biological regulation;cell differentiation;cellular component organization;cellular membrane organization;cellular metabolic process;cellular process;developmental process;endocytosis;establishment of localization;Golgi vesicle transport;immune system process;ion transport;macromolecule metabolic process;membrane invagination;membrane organization;metabolic proc…	cell part;cytoplasm;cytoplasmic membrane-bounded vesicle;cytosol;extracellular organelle;intracellular membrane-bounded organelle;intracellular non-membrane-bounded organelle;intracellular organelle;macromolecular complex;membrane;mitochondrion;organelle;plasma membrane;protein complex;vesicle	Bacterial invasion of epithelial cells;Endocrine and other factor-regulated calcium reabsorption;Endocytosis;Huntington's disease;Lysosome	63	63	63	50.4	50.4	50.4	191.61
-0.349033355712891	-0.695900917053223	NaN	0.616692543029785	0.307431221008301	-0.287260055541992	0.0723638534545898	NaN	0.148164749145508	0.668291091918945	-1.40650081634521	NaN	NaN	-0.127790451049805	NaN	0.564224243164063	0.186473846435547	NaN	-0.503646850585938	-1.00653076171875	-0.105541229248047	NaN	-0.706449508666992	NaN																binding;catalytic activity;DNA binding;DNA-directed RNA polymerase activity;nucleic acid binding;nucleotidyltransferase activity;RNA polymerase activity;transferase activity;transferase activity, transferring phosphorus-containing groups	biological regulation;biosynthetic process;cellular metabolic process;cellular nitrogen compound metabolic process;cellular process;developmental process;DNA metabolic process;DNA repair;immune system process;macromolecule metabolic process;metabolic process;mRNA metabolic process;mRNA processing;nitrogen compound metabolic process;nucleobase-containing compound metabolic process;primary metaboli…	cell part;cytosol;intracellular membrane-bounded organelle;intracellular organelle;macromolecular complex;nucleoplasm;nucleus;organelle;protein complex;RNA polymerase complex	Cytosolic DNA-sensing pathway;Huntington's disease;Purine metabolism;Pyrimidine metabolism;RNA polymerase	2	2	2	13.4	13.4	13.4	15.421
0.818021774291992	0.474127769470215	1.21298980712891	1.98385524749756	0.704583168029785	1.31897926330566	2.70741367340088	1.94358253479004	3.02544593811035	2.16077995300293	-1.60100269317627	2.11292362213135	1.71703720092773	0.379003524780273	0.278573989868164	2.16539573669434	1.43706893920898	1.77846908569336	2.59911155700684	1.64123153686523	1.27008628845215	2.0826301574707	1.48687553405762	1.69692230224609																binding;carboxylic acid binding;catalytic activity;fatty acid binding;identical protein binding;lipid binding;lysophosphatidic acid acyltransferase activity;lysophospholipid acyltransferase activity;monocarboxylic acid binding;protein binding;protein dimerization activity;protein homodimerization activity;transferase activity;transferase activity, transferring acyl groups;transferase activity, tr…	biological regulation;biosynthetic process;catabolic process;cell communication;cell death;cellular component assembly;cellular component organization;cellular ketone metabolic process;cellular lipid metabolic process;cellular membrane organization;cellular metabolic process;cellular process;death;lipid metabolic process;macromolecular complex assembly;macromolecule metabolic process;membrane org…	cell part;cytoplasm;extracellular organelle;macromolecular complex;membrane;midbody;organelle;protein complex;vesicle	Endocytosis	10	10	9	27.2	27.2	25.1	44.26
-1.60395431518555	-2.27035617828369	-1.98458671569824	-2.12291240692139	-2.44748020172119	-2.62754821777344	-3.12793636322021	-3.00525093078613	-1.51593399047852	-1.65748405456543	-3.64147090911865	-2.26303768157959	-3.43114376068115	-3.42370414733887	-3.44453144073486	-3.48274993896484	-2.67974662780762	NaN	-2.8802547454834	-3.04850006103516	-3.4704008102417	-3.19590759277344	-3.21793365478516	-2.4126033782959																binding;enzyme activator activity;enzyme binding;enzyme regulator activity;GTPase activator activity;GTPase regulator activity;kinase binding;nucleoside-triphosphatase regulator activity;protein binding;protein kinase binding;structural molecule activity	anatomical structure morphogenesis;biological regulation;cellular component assembly;cellular component morphogenesis;cellular component organization;cellular process;cytoskeleton organization;developmental process;establishment of localization;establishment or maintenance of cell polarity;exocytosis;Golgi vesicle transport;macromolecular complex assembly;organelle organization;protein complex as…	cell part;cell projection;cytoplasm;cytoskeleton;intracellular non-membrane-bounded organelle;intracellular organelle;membrane;neuron projection;organelle	Tight junction	8	8	8	10.1	10.1	10.1	114.43
-2.90228652954102	NaN	-2.73493003845215	-3.41169834136963	-2.41995334625244	NaN	NaN	NaN	-3.7276496887207	-2.13543128967285	-2.15948009490967	NaN	NaN	NaN	NaN	-3.78333950042725	-3.85078907012939	NaN	NaN	NaN	-4.01764297485352	-2.9565372467041	-1.31497383117676	-2.9198055267334																binding;identical protein binding;protein binding	biological adhesion;biological regulation;cell adhesion;cellular component organization;cellular process;extracellular matrix organization;extracellular structure organization;locomotion;regulation of transport;response to chemical stimulus;response to external stimulus;response to stimulus;signal transduction	cell body;cell part;cell projection;cell surface;cytoplasm;extracellular organelle;membrane;neuron projection;neuronal cell body;organelle;plasma membrane;site of polarized growth;vesicle	Cell adhesion molecules (CAMs);Prion diseases	7	7	7	10.9	10.9	10.9	97.344
0.461753845214844	-1.58056926727295	-0.347049713134766	-0.800362586975098	-2.24423313140869	-0.930135726928711	0.382742881774902	-0.165977478027344	-1.28042221069336	-1.20965766906738	-1.93520259857178	-1.56185817718506	-1.43865966796875	-1.46759986877441	-1.95475578308105	-0.428768157958984	-1.04384994506836	-0.746810913085938	0.370630264282227	-1.22249031066895	-1.70907402038574	-1.43174362182617	-2.2904224395752	-1.65297508239746																	cellular metabolic process;cellular process;developmental process;macromolecule metabolic process;macromolecule modification;metabolic process;multicellular organismal development;multicellular organismal process;primary metabolic process;protein metabolic process;protein modification by small protein conjugation or removal;protein modification process	cell part;cytoplasm;macromolecular complex;nucleoplasm;protein complex;ubiquitin ligase complex		5	5	5	20.3	20.3	20.3	33.985
3.6727237701416	2.18981647491455	3.36002731323242	3.75687503814697	3.14573192596436	2.5465259552002	3.78736400604248	0.308406829833984	2.54282188415527	2.7862377166748	-1.9413423538208	1.07944774627686	2.25297164916992	2.47196006774902	1.90510559082031	2.41168022155762	2.40764427185059	3.20810508728027	3.45437622070313	1.93323135375977	2.01045227050781	2.51074028015137	1.71443557739258	0.762334823608398																			Cardiac muscle contraction;Dilated cardiomyopathy;Hypertrophic cardiomyopathy (HCM);Pathways in cancer;Thyroid cancer	19	19	6	57.3	57.3	18.9	26.42
-1.73752593994141	NaN	-2.45824432373047	-1.69103527069092	-1.42963886260986	-1.35059928894043	-1.02279949188232	-1.70489501953125	NaN	-1.42244720458984	NaN	-2.14309597015381	NaN	-1.79283332824707	-1.7641716003418	-1.10029029846191	-0.18049430847168	0.00954627990722656	0.0556602478027344	-1.39856338500977	-1.21854400634766	-1.0831470489502	NaN	NaN																binding;enzyme binding;kinase binding;NF-kappaB binding;protease binding;protein binding;protein binding transcription factor activity;protein C-terminus binding;protein kinase B binding;protein kinase binding;protein self-association;small conjugating protein binding;transcription coactivator activity;transcription cofactor activity;transcription factor binding;transcription factor binding trans…	anatomical structure formation involved in morphogenesis;biological regulation;cell death;cellular component assembly;cellular component organization;cellular process;death;developmental process;immune system process;macromolecular complex assembly;macromolecule metabolic process;metabolic process;multi-organism process;primary metabolic process;protein complex assembly;protein metabolic process;…	cell part;cytoplasm;cytosol;intracellular membrane-bounded organelle;intracellular organelle;lysosome;macromolecular complex;membrane;nucleus;organelle;plasma membrane;protein complex;vacuole	B cell receptor signaling pathway;ko05152;T cell receptor signaling pathway	3	3	3	12.2	12.2	12.2	25.102
NaN	0.564814567565918	0.672372817993164	NaN	0.647185325622559	NaN	NaN	0.949142456054688	NaN	NaN	NaN	NaN	NaN	NaN	NaN	NaN	NaN	NaN	NaN	1.63548278808594	NaN	-3.26800727844238	NaN	NaN																binding;enzyme activator activity;enzyme binding;enzyme regulator activity;GTPase activator activity;GTPase binding;GTPase regulator activity;guanyl-nucleotide exchange factor activity;nucleoside-triphosphatase regulator activity;protein binding;Rab GTPase binding;Rab guanyl-nucleotide exchange factor activity;Ras GTPase binding;Ras guanyl-nucleotide exchange factor activity;small GTPase binding;…	biological regulation;cellular component organization;cellular membrane organization;cellular process;endocytosis;establishment of localization;membrane invagination;membrane organization;response to stimulus;signal transduction;transport;vesicle-mediated transport	cell part;cytoplasmic membrane-bounded vesicle;endosome;intracellular membrane-bounded organelle;intracellular organelle;organelle;vesicle		2	2	2	2.8	2.8	2.8	107.85
1.93939399719238	0.638812065124512	NaN	0.698809623718262	NaN	2.09999084472656	1.60474681854248	1.40250778198242	NaN	-0.0643348693847656	-0.791073799133301	2.61825084686279	-0.334743499755859	-0.198892593383789	-0.230556488037109	0.658506393432617	-0.0748367309570313	1.83219146728516	1.69189262390137	2.27136993408203	-0.188581466674805	-0.34553337097168	0.968873977661133	2.58003616333008																binding;DNA binding;double-stranded DNA binding;identical protein binding;mRNA 3'-UTR binding;mRNA binding;nucleic acid binding;nucleic acid binding transcription factor activity;nucleotide binding;protein binding;RNA binding;sequence-specific DNA binding transcription factor activity;structure-specific DNA binding	biological regulation;biosynthetic process;cellular component organization;cellular membrane organization;cellular metabolic process;cellular nitrogen compound metabolic process;cellular process;interspecies interaction between organisms;macromolecule metabolic process;membrane organization;metabolic process;mRNA metabolic process;mRNA processing;multi-organism process;nitrogen compound metabolic…	cell part;intracellular membrane-bounded organelle;intracellular organelle;nucleoplasm;nucleus;organelle		4	4	4	13.8	13.8	13.8	44.739
0.457754135131836	-1.04213619232178	0.401695251464844	-0.99265193939209	-0.961338996887207	-0.871891021728516	-1.25136661529541	0.384443283081055	-0.321184158325195	-1.02874565124512	-0.101611137390137	0.381989479064941	-1.83303642272949	-1.73223876953125	-1.7153263092041	-1.2746467590332	NaN	-1.86613845825195	-0.320487976074219	-0.20768928527832	-1.78248596191406	-1.31648445129395	-0.52849006652832	0.203409194946289																adenyl nucleotide binding;adenyl ribonucleotide binding;ATP binding;binding;catalytic activity;kinase activity;NADH dehydrogenase (quinone) activity;NADH dehydrogenase (ubiquinone) activity;NADH dehydrogenase activity;nucleobase-containing compound kinase activity;nucleoside kinase activity;nucleotide binding;oxidoreductase activity;oxidoreductase activity, acting on NADH or NADPH;oxidoreductase …	cellular metabolic process;cellular process;generation of precursor metabolites and energy;metabolic process;response to chemical stimulus;response to drug;response to stimulus;small molecule metabolic process	cell part;macromolecular complex;membrane;NADH dehydrogenase complex;protein complex	Alzheimer's disease;Huntington's disease;Oxidative phosphorylation;Parkinson's disease	8	8	1	32.1	32.1	3.7	36.849
4.79340744018555	4.39735126495361	4.6199836730957	4.69815731048584	4.35852718353271	4.27848434448242	4.10892963409424	4.48259925842285	4.46734237670898	4.01741027832031	3.42681217193604	3.61124324798584	3.5481128692627	4.04582786560059	4.4246883392334	3.78603553771973	3.59463119506836	3.60525703430176	4.15935707092285	4.04817390441895	3.37386512756348	3.6915283203125	3.51355171203613	4.66335868835449																structural constituent of ribosome;structural molecule activity	biosynthetic process;catabolic process;cellular component disassembly;cellular component organization;cellular metabolic process;cellular nitrogen compound metabolic process;cellular process;establishment of localization;macromolecule metabolic process;metabolic process;mRNA metabolic process;nitrogen compound metabolic process;nucleobase-containing compound metabolic process;primary metabolic pr…	cell part;cytosol;intracellular membrane-bounded organelle;intracellular organelle;macromolecular complex;nucleus;organelle;ribonucleoprotein complex	Ribosome	7	7	7	42.6	42.6	42.6	19.586
3.05603218078613	NaN	1.08259582519531	NaN	NaN	NaN	1.12101650238037	0.337568283081055	NaN	NaN	NaN	0.704468727111816	NaN	NaN	NaN	NaN	0.0502300262451172	NaN	NaN	NaN	NaN	NaN	NaN	0.188728332519531																binding;nucleic acid binding;nucleotide binding				2	2	2	27	27	27	10.713
NaN	NaN	NaN	NaN	NaN	NaN	NaN	-2.78336524963379	NaN	NaN	NaN	NaN	1.54433631896973	NaN	NaN	NaN	NaN	NaN	-2.07398414611816	-1.73554229736328	NaN	NaN	NaN	NaN																binding;cation binding;DNA binding;ion binding;metal ion binding;nucleic acid binding	biological regulation;biosynthetic process;cellular component disassembly;cellular component organization;cellular metabolic process;cellular nitrogen compound metabolic process;cellular process;chromatin modification;chromatin organization;chromosome organization;macromolecule metabolic process;metabolic process;nitrogen compound metabolic process;nucleobase-containing compound metabolic process…	cell part;membrane;nucleoplasm;plasma membrane		2	2	2	40.6	40.6	40.6	6.6525
1.08936309814453	1.26722812652588	0.265069961547852	0.72342586517334	1.05683040618896	0.87928581237793	1.90254306793213	1.1634407043457	1.509765625	2.5595817565918	-1.8046236038208	0.515070915222168	-1.35897445678711	1.62763977050781	-1.17196464538574	1.71466445922852	-0.306266784667969	2.88959312438965	1.44329071044922	2.26400947570801	2.36742782592773	2.56777954101563	-0.248588562011719	1.22925186157227																binding;protein binding;protein C-terminus binding	cellular component organization;cellular process;endosome transport;establishment of localization;membrane organization;protein transport;transport;vesicle-mediated transport;viral reproduction	cell part;cytosol;extracellular organelle;membrane;organelle;vesicle	Endocytosis	7	7	7	23.1	23.1	23.1	33.879
-0.515169143676758	-1.00881099700928	0.31138801574707	0.0915632247924805	0.621981620788574	0.144941329956055	0.113703727722168	-0.180393218994141	-1.06539535522461	0.164247512817383	-1.78644275665283	0.237277030944824	-1.43762397766113	-2.10659408569336	-1.31812286376953	-1.51235771179199	-1.32787895202637	-1.18108367919922	NaN	NaN	-1.89918518066406	NaN	NaN	-0.876302719116211																catalytic activity;glutathione transferase activity;transferase activity;transferase activity, transferring alkyl or aryl (other than methyl) groups	cellular metabolic process;cellular process;metabolic process;small molecule metabolic process;xenobiotic metabolic process	cell part;cytoplasm;cytosol;extracellular organelle;organelle;vesicle	Drug metabolism - cytochrome P450;Glutathione metabolism;Metabolism of xenobiotics by cytochrome P450	5	5	5	27.4	27.4	27.4	25.948
-2.18032073974609	NaN	NaN	-0.872429847717285	-3.25222778320313	NaN	NaN	NaN	-1.43318367004395	-2.60904312133789	NaN	NaN	NaN	NaN	NaN	NaN	NaN	NaN	NaN	NaN	NaN	NaN	NaN	NaN																binding;lipid binding;lipoprotein particle receptor binding;low-density lipoprotein particle receptor binding;peptide binding;protein binding;receptor binding;signal sequence binding;transporter activity	biological regulation;cell communication;cell-cell signaling;cellular component organization;cellular membrane organization;cellular process;endocytosis;establishment of localization;immune system process;locomotion;membrane invagination;membrane organization;protein transport;response to chemical stimulus;response to external stimulus;response to stimulus;signal transduction;signaling;transport;…	AP-type membrane coat adaptor complex;cell part;cytosol;extracellular organelle;intracellular membrane-bounded organelle;intracellular organelle;macromolecular complex;membrane;mitochondrion;organelle;plasma membrane;protein complex;vesicle	Endocrine and other factor-regulated calcium reabsorption;Endocytosis;Huntington's disease	5	5	5	17.3	17.3	17.3	44.872
NaN	NaN	NaN	NaN	NaN	NaN	NaN	NaN	NaN	NaN	-1.78995418548584	NaN	NaN	NaN	NaN	NaN	NaN	NaN	NaN	NaN	NaN	NaN	NaN	NaN																binding;PDZ domain binding;protein binding;protein domain specific binding	biological adhesion;biological regulation;cell adhesion;cell junction organization;cell motility;cellular component assembly;cellular component movement;cellular component organization;cellular process;coagulation;cytoskeleton organization;establishment of localization;extracellular matrix organization;extracellular structure organization;immune system process;locomotion;multicellular organismal …	cell part;cytoskeleton;extracellular organelle;intracellular non-membrane-bounded organelle;intracellular organelle;membrane;organelle;plasma membrane;vesicle	Cell adhesion molecules (CAMs);Epithelial cell signaling in Helicobacter pylori infection;Leukocyte transendothelial migration;Tight junction	2	2	2	7.2	7.2	7.2	30.197
2.08173561096191	1.50191974639893	2.04416656494141	2.32435321807861	2.16317844390869	2.97977256774902	1.41002750396729	-0.495908737182617	NaN	1.18965721130371	NaN	3.56501483917236	1.44394493103027	3.0458869934082	2.61719512939453	1.34072494506836	1.51555252075195	2.1010856628418	2.60934829711914	2.82825088500977	1.44561195373535	3.20782089233398	0.731575012207031	-0.497045516967773																acid-amino acid ligase activity;adenyl nucleotide binding;adenyl ribonucleotide binding;ATP binding;binding;catalytic activity;ligase activity;ligase activity, forming carbon-nitrogen bonds;nucleotide binding;purine nucleotide binding;purine ribonucleoside triphosphate binding;purine ribonucleotide binding;ribonucleotide binding;small conjugating protein ligase activity;ubiquitin-protein ligase a…	biological regulation;biosynthetic process;catabolic process;cell cycle;cell death;cellular metabolic process;cellular nitrogen compound metabolic process;cellular process;death;DNA metabolic process;DNA repair;immune system process;macromolecule metabolic process;macromolecule modification;metabolic process;mitotic cell cycle;nitrogen compound metabolic process;nucleobase-containing compound met…	cell part;cytoplasm;cytosol;extracellular organelle;macromolecular complex;membrane;nucleoplasm;organelle;plasma membrane;protein complex;ubiquitin ligase complex;vesicle	Protein processing in endoplasmic reticulum;Ubiquitin mediated proteolysis	3	3	3	24.5	24.5	24.5	16.687
-1.26935386657715	NaN	-4.20922756195068	-4.14143466949463	NaN	NaN	NaN	NaN	NaN	NaN	NaN	NaN	NaN	-4.44185924530029	NaN	NaN	NaN	NaN	-3.66391563415527	NaN	NaN	NaN	NaN	NaN																binding;lipid binding;phosphatidylinositol binding;phosphatidylinositol-3,4,5-trisphosphate binding;phosphatidylinositol-3,4-bisphosphate binding;phosphatidylinositol-3,5-bisphosphate binding;phosphatidylinositol-3-phosphate binding;phosphatidylinositol-4,5-bisphosphate binding;phosphatidylinositol-4-phosphate binding;phosphatidylinositol-5-phosphate binding;phospholipid binding	biological regulation;cellular process;endosome transport;establishment of localization;protein transport;transport;vesicle-mediated transport	cell part;endosome;intracellular membrane-bounded organelle;intracellular organelle;macromolecular complex;membrane;organelle;plasma membrane;protein complex		6	6	6	10	10	10	136.57
NaN	NaN	NaN	-3.83415699005127	-4.58405494689941	-4.57944297790527	-4.71543025970459	-4.78507423400879	NaN	-5.08953857421875	NaN	-4.49664211273193	NaN	NaN	NaN	-4.77462673187256	NaN	-4.60668277740479	-4.68701839447021	NaN	NaN	NaN	NaN	-4.64791297912598																3'-5' exonuclease activity;3'-5'-exodeoxyribonuclease activity;4 iron, 4 sulfur cluster binding;binding;catalytic activity;cation binding;chromatin binding;damaged DNA binding;deoxyribonuclease activity;DNA binding;DNA polymerase activity;DNA-directed DNA polymerase activity;exodeoxyribonuclease activity;exodeoxyribonuclease activity, producing 5'-phosphomonoesters;exonuclease activity;exonucleas…	biological regulation;biosynthetic process;cell cycle;cellular component organization;cellular metabolic process;cellular nitrogen compound metabolic process;cellular process;chromosome organization;detection of stimulus;DNA metabolic process;DNA recombination;DNA repair;DNA replication;homeostatic process;macromolecule metabolic process;metabolic process;mitotic cell cycle;nitrogen compound meta…	cell part;cytoplasm;DNA polymerase complex;intracellular membrane-bounded organelle;intracellular organelle;macromolecular complex;membrane;nucleoplasm;nucleotide-excision repair complex;nucleus;organelle;protein complex	Base excision repair;DNA replication;Homologous recombination;Mismatch repair;Nucleotide excision repair;Purine metabolism;Pyrimidine metabolism	3	3	3	3.8	3.8	3.8	121.18
5.62964248657227	3.79766178131104	3.00230026245117	4.99745845794678	3.57762622833252	5.20079231262207	5.15704441070557	4.61675834655762	3.70747566223145	3.41385841369629	3.20893383026123	3.40894412994385	3.18888473510742	4.74324989318848	3.21225357055664	5.24767875671387	4.6244945526123	5.22176361083984	4.80442237854004	4.69735527038574	3.32616424560547	-0.659553527832031	1.71797180175781	3.29392051696777																binding;catalytic activity;DNA polymerase activity;intramolecular oxidoreductase activity;isomerase activity;nucleotidyltransferase activity;prostaglandin-E synthase activity;protein binding;RNA-directed DNA polymerase activity;telomerase activity;transferase activity;transferase activity, transferring phosphorus-containing groups;unfolded protein binding	anatomical structure development;biological regulation;biosynthetic process;carbohydrate metabolic process;cell proliferation;cellular component organization;cellular ketone metabolic process;cellular lipid metabolic process;cellular metabolic process;cellular nitrogen compound metabolic process;cellular process;chromosome organization;developmental process;DNA metabolic process;DNA replication;e…	cell part;cytoplasm;cytosol;extracellular organelle;intracellular membrane-bounded organelle;intracellular organelle;macromolecular complex;nucleoplasm;nucleus;organelle;ribonucleoprotein complex;telomerase holoenzyme complex;vesicle		7	7	7	50.6	50.6	50.6	18.697
NaN	NaN	NaN	NaN	NaN	NaN	NaN	-1.69517135620117	NaN	NaN	NaN	-2.68114566802979	NaN	NaN	NaN	NaN	NaN	NaN	NaN	-2.05928421020508	NaN	NaN	NaN	-2.04962348937988																binding;nucleic acid binding;nucleotide binding		cell part;cytoplasm;intracellular membrane-bounded organelle;intracellular organelle;nucleus;organelle		4	4	4	9.1	9.1	9.1	77.843
1.25844955444336	1.35066509246826	1.65251159667969	0.54567813873291	0.244229316711426	-0.412405014038086	0.212079048156738	1.6772403717041	0.0163326263427734	-0.30107307434082	-0.394625663757324	0.850201606750488	0.518091201782227	0.880836486816406	1.2073974609375	0.595108032226563	-0.27447509765625	-0.76600456237793	-0.122068405151367	1.70645141601563	-0.177295684814453	-0.207672119140625	0.483699798583984	1.16844177246094																catalytic activity;mannosyltransferase activity;transferase activity;transferase activity, transferring glycosyl groups;transferase activity, transferring hexosyl groups	biosynthetic process;carbohydrate metabolic process;cellular metabolic process;cellular process;macromolecule metabolic process;macromolecule modification;metabolic process;oligosaccharide metabolic process;peptidyl-amino acid modification;primary metabolic process;protein glycosylation;protein metabolic process;protein modification process	cell part;endoplasmic reticulum;intracellular membrane-bounded organelle;intracellular organelle;membrane;organelle	N-Glycan biosynthesis;Various types of N-glycan biosynthesis	11	11	11	15.2	15.2	15.2	95.921
NaN	NaN	NaN	NaN	NaN	NaN	NaN	NaN	NaN	NaN	NaN	NaN	NaN	NaN	NaN	NaN	NaN	NaN	NaN	NaN	NaN	NaN	-2.16074752807617	-0.378162384033203																		cell part;membrane		3	3	3	13.3	13.3	13.3	43.532
0.781099319458008	0.466813087463379	1.09151458740234	0.561282157897949	0.616162300109863	0.767765045166016	0.231183052062988	-0.365238189697266	0.340429306030273	0.574216842651367	-0.138676643371582	0.219985008239746	-0.272542953491211	0.286941528320313	-2.73205757141113	-0.498310089111328	-0.971044540405273	-0.319591522216797	0.184471130371094	-0.0309200286865234	-0.378107070922852	-0.435317993164063	-0.633356094360352	-0.0159244537353516																binding;catalytic activity;cation binding;coenzyme binding;cofactor binding;electron carrier activity;ion binding;isocitrate dehydrogenase (NAD+) activity;isocitrate dehydrogenase activity;magnesium ion binding;metal ion binding;NAD binding;nucleotide binding;oxidoreductase activity;oxidoreductase activity, acting on CH-OH group of donors;oxidoreductase activity, acting on the CH-OH group of dono…	catabolic process;cellular ketone metabolic process;cellular metabolic process;cellular nitrogen compound metabolic process;cellular process;cofactor metabolic process;heterocycle metabolic process;metabolic process;nitrogen compound metabolic process;nucleobase-containing compound metabolic process;nucleobase-containing small molecule metabolic process;nucleotide metabolic process;organic acid m…	cell part;intracellular membrane-bounded organelle;intracellular organelle;mitochondrion;nucleus;organelle	Citrate cycle (TCA cycle)	7	7	7	25.3	25.3	25.3	41.219
-2.82716369628906	-3.43647480010986	-3.64098072052002	-2.2438268661499	NaN	-1.90998840332031	-2.69881725311279	-4.23476505279541	-3.01382637023926	-3.65223693847656	NaN	-4.0450382232666	-3.38829135894775	-2.77501106262207	-4.25187587738037	-3.10261726379395	-3.1807336807251	-2.76604652404785	-2.24220085144043	-3.47136688232422	-3.45099353790283	-3.30672931671143	NaN	-3.80096817016602																adenyl nucleotide binding;adenyl ribonucleotide binding;ATP binding;ATPase activity;binding;catalytic activity;cytoskeletal protein binding;hydrolase activity;hydrolase activity, acting on acid anhydrides;hydrolase activity, acting on acid anhydrides, in phosphorus-containing anhydrides;microtubule motor activity;motor activity;nucleoside-triphosphatase activity;nucleotide binding;plus-end-direct…	anatomical structure development;anatomical structure formation involved in morphogenesis;anatomical structure morphogenesis;biological regulation;cell differentiation;cellular component assembly;cellular component morphogenesis;cellular component movement;cellular component organization;cellular localization;cellular process;coagulation;cytoskeleton-dependent intracellular transport;developmenta…	cell part;cell projection;centrosome;cilium;cytoplasmic membrane-bounded vesicle;cytoskeleton;cytosol;extracellular organelle;intracellular membrane-bounded organelle;intracellular non-membrane-bounded organelle;intracellular organelle;intraflagellar transport particle;macromolecular complex;microtubule organizing center;neuron projection;organelle;protein complex;vesicle		5	5	4	7.7	7.7	6.1	80.354
NaN	NaN	-2.80065727233887	-2.34213161468506	NaN	-1.12592124938965	NaN	-2.32773017883301	-2.07035636901855	-2.12093734741211	NaN	NaN	NaN	NaN	NaN	NaN	NaN	NaN	-2.20907020568848	NaN	-2.62662887573242	NaN	-3.24975299835205	-2.22974395751953																		cell part;cytoplasm;nucleoplasm		3	3	3	20.3	20.3	20.3	20.602
-0.998807907104492	-2.33279705047607	-2.02200126647949	-1.73875713348389	-1.48621273040771	-0.290607452392578	-1.18690967559814	-0.702358245849609	-0.898704528808594	-1.18465423583984	-3.2351188659668	-2.27627468109131	-2.51582717895508	-2.54192161560059	-2.10149765014648	-2.2731761932373	-1.66524696350098	-2.02771377563477	-1.01526069641113	-1.67829895019531	-1.73936080932617	-1.17507362365723	-3.00614738464355	-2.5382137298584																binding;protein binding;SNAP receptor activity;SNARE binding;syntaxin binding	biological regulation;cellular component assembly;cellular component organization;cellular macromolecular complex assembly;cellular membrane organization;cellular process;macromolecular complex assembly;membrane fusion;membrane organization;organelle fusion;organelle organization;protein complex assembly;vesicle organization	cell body;cell part;cell projection;endomembrane system;macromolecular complex;membrane;neuron projection;neuronal cell body;plasma membrane;protein complex	SNARE interactions in vesicular transport	7	7	7	26.3	26.3	26.3	47.298
NaN	NaN	NaN	NaN	NaN	NaN	NaN	NaN	NaN	NaN	NaN	NaN	NaN	NaN	-3.32427978515625	NaN	NaN	NaN	NaN	-3.10948753356934	NaN	NaN	NaN	NaN																adenyl nucleotide binding;adenyl ribonucleotide binding;ATP binding;binding;catalytic activity;cation binding;ion binding;kinase activity;lipid binding;magnesium ion binding;metal ion binding;nucleotide binding;phosphatidic acid binding;phosphatidylinositol binding;phosphatidylinositol-4,5-bisphosphate binding;phosphatidylserine binding;phospholipid binding;phosphotransferase activity, alcohol gr…	biological regulation;cell motility;cellular component movement;cellular component organization;cellular metabolic process;cellular process;cytoskeleton organization;locomotion;macromolecule metabolic process;macromolecule modification;metabolic process;organelle organization;phosphorus metabolic process;primary metabolic process;protein metabolic process;protein modification process;protein phos…	cell part;cytoplasm;cytoskeleton;extracellular organelle;intracellular non-membrane-bounded organelle;intracellular organelle;membrane;organelle;plasma membrane;vesicle		2	2	2	3.6	3.6	3.6	86.457
-6.62713241577148	NaN	NaN	-4.26295948028564	-5.53128147125244	NaN	NaN	NaN	NaN	NaN	NaN	NaN	NaN	NaN	NaN	-7.53860187530518	NaN	NaN	NaN	NaN	NaN	NaN	NaN	NaN																	anatomical structure formation involved in morphogenesis;biological regulation;cell death;cell junction organization;cellular component assembly;cellular component disassembly;cellular component organization;cellular homeostasis;cellular process;circulatory system process;death;developmental process;homeostatic process;membrane organization;multicellular organismal process;neurological system pro…	apical part of cell;cell part;cytoplasm;cytosol;intracellular membrane-bounded organelle;intracellular organelle;membrane;nucleus;organelle;plasma membrane	Adherens junction;Epithelial cell signaling in Helicobacter pylori infection;Gap junction;Tight junction;Vibrio cholerae infection	4	4	4	3.5	3.5	3.5	187.85
-2.15885543823242	NaN	-1.10821342468262	NaN	-2.03515338897705	NaN	NaN	-1.07136344909668	NaN	NaN	NaN	NaN	NaN	NaN	NaN	NaN	NaN	NaN	NaN	NaN	NaN	NaN	NaN	NaN																binding;identical protein binding;protein binding;protein dimerization activity;protein homodimerization activity	biological regulation;cellular component assembly;cellular component organization;cellular localization;cellular macromolecular complex assembly;cellular metabolic process;cellular process;cellular respiration;generation of precursor metabolites and energy;localization;macromolecular complex assembly;metabolic process;protein complex assembly;protein complex biogenesis	cell part;intracellular membrane-bounded organelle;intracellular organelle;macromolecular complex;membrane;mitochondrion;organelle;protein complex	Bacterial secretion system;Protein export	3	3	3	6.4	6.4	6.4	48.519
NaN	NaN	NaN	NaN	NaN	-3.09890079498291	NaN	-3.15643310546875	-1.44048118591309	NaN	NaN	NaN	NaN	NaN	NaN	NaN	-4.30496501922607	NaN	-0.715398788452148	NaN	NaN	NaN	NaN	NaN																binding;enzyme binding;lipid binding;phosphatidylinositol binding;phospholipid binding;protein binding	biological regulation;cellular component organization;cellular membrane organization;cellular process;endocytosis;establishment of localization;membrane invagination;membrane organization;organelle organization;protein transport;regulation of transport;transport;vesicle organization;vesicle-mediated transport	cell part;endosome;extracellular organelle;intracellular membrane-bounded organelle;intracellular organelle;organelle;vesicle		5	3	3	30.8	21.5	21.5	19.825
-0.622274398803711	-1.02390956878662	-0.859014511108398	-1.94703388214111	-0.259524345397949	-0.442361831665039	-0.673659324645996	-0.0481624603271484	-1.09313011169434	-0.520030975341797	-1.43387317657471	-0.896586418151855	-1.00148010253906	-0.975957870483398	NaN	-0.121772766113281	-0.757942199707031	-0.756290435791016	-0.504594802856445	-0.387456893920898	-0.780643463134766	NaN	NaN	NaN																activating transcription factor binding;anion binding;binding;chromatin binding;core promoter proximal region DNA binding;core promoter proximal region sequence-specific DNA binding;DNA binding;enhancer binding;enhancer sequence-specific DNA binding;enzyme binding;histone deacetylase binding;identical protein binding;ion binding;kinase binding;NF-kappaB binding;nucleic acid binding;nucleic acid b…	aging;anatomical structure development;anatomical structure morphogenesis;biological regulation;cellular aldehyde metabolic process;cellular metabolic process;cellular process;developmental process;immune system process;macromolecule metabolic process;metabolic process;molting cycle;multicellular organismal process;multi-organism process;primary metabolic process;protein metabolic process;proteol…	cell part;cytoplasm;cytosol;I-kappaB/NF-kappaB complex;intracellular membrane-bounded organelle;intracellular organelle;macromolecular complex;nucleoplasm;nucleus;organelle;protein complex;transcription factor complex	Acute myeloid leukemia;Adipocytokine signaling pathway;Amoebiasis;Apoptosis;B cell receptor signaling pathway;Chagas disease (American trypanosomiasis);Chemokine signaling pathway;Chronic myeloid leukemia;Cytosolic DNA-sensing pathway;Epithelial cell signaling in Helicobacter pylori infection;Hepatitis C;ko05152;Leishmaniasis;MAPK signaling pathway;Measles;Neurotrophin signaling pathway;NOD-like …	3	3	3	18.4	18.4	18.4	20.838
-3.52289199829102	-3.87190628051758	-3.36306381225586	-0.204697608947754	-2.92910671234131	0.468709945678711	-0.423092842102051	2.20957565307617	0.382440567016602	-0.762939453125	NaN	1.13833332061768	NaN	-3.23289680480957	NaN	-3.2129487991333	NaN	-1.00983619689941	-0.658775329589844	2.73618125915527	-1.88076019287109	-3.11321258544922	-2.36562728881836	1.95783615112305																binding;nucleic acid binding;nucleotide binding;protein binding;protein domain specific binding;RNA binding	cellular metabolic process;cellular nitrogen compound metabolic process;cellular process;macromolecule metabolic process;metabolic process;mRNA metabolic process;mRNA processing;nitrogen compound metabolic process;nucleobase-containing compound metabolic process;primary metabolic process;RNA metabolic process;RNA processing;RNA splicing	cell part;extracellular matrix;extracellular organelle;intracellular non-membrane-bounded organelle;intracellular organelle;macromolecular complex;membrane;nucleolus;nucleoplasm;organelle;ribonucleoprotein complex;spliceosomal complex;vesicle	Spliceosome	18	18	8	28.9	28.9	13.2	77.569
-2.61981773376465	-3.54710102081299	NaN	NaN	-3.57747459411621	NaN	NaN	NaN	-3.29035758972168	NaN	NaN	-3.02985286712646	NaN	-3.92249584197998	NaN	NaN	NaN	NaN	NaN	-2.75768280029297	NaN	NaN	NaN	-2.89598655700684																binding;cation binding;ion binding;metal ion binding;transition metal ion binding;zinc ion binding	catabolic process;cell cycle;cell division;cellular component assembly;cellular component organization;cellular macromolecular complex assembly;cellular metabolic process;cellular nitrogen compound metabolic process;cellular process;macromolecular complex assembly;macromolecule metabolic process;metabolic process;mRNA metabolic process;mRNA processing;nitrogen compound metabolic process;nucleobas…	cell part;macromolecular complex;ribonucleoprotein complex;spliceosomal complex	Spliceosome	2	2	2	5.1	5.1	5.1	56.399
NaN	-3.2857608795166	-3.70693206787109	-2.15102672576904	-1.85177898406982	-2.36310958862305	NaN	-1.29065132141113	NaN	-2.66341400146484	-6.19776248931885	-0.610091209411621	-2.75941276550293	-3.57900524139404	-5.49947261810303	-0.827478408813477	-1.08186912536621	-2.25565147399902	0.37567138671875	-0.745981216430664	-2.31510353088379	-2.59698104858398	-2.16346168518066	-0.0735855102539063																binding;enzyme binding;GTP binding;GTPase binding;GTP-dependent protein binding;guanyl nucleotide binding;guanyl ribonucleotide binding;lipid binding;nucleotide binding;phosphatidylinositol binding;phosphatidylinositol-4-phosphate binding;phospholipid binding;protein binding;purine nucleotide binding;purine ribonucleoside triphosphate binding;purine ribonucleotide binding;Rac GTPase binding;Ras G…	biological regulation;cellular component assembly;cellular component movement;cellular component organization;cellular process;cytoskeleton organization;organelle organization;regulation of organelle organization;response to stimulus;signal transduction	cell cortex;cell part;cell projection;cytoplasm;membrane;plasma membrane		3	3	3	9.4	9.4	9.4	41.595
-3.31282901763916	NaN	NaN	NaN	NaN	NaN	NaN	-5.31853199005127	NaN	-1.46570777893066	-1.94857692718506	NaN	NaN	NaN	NaN	NaN	NaN	NaN	NaN	NaN	NaN	NaN	-1.91309928894043	-3.48543834686279																binding;identical protein binding;PDZ domain binding;protein binding;protein dimerization activity;protein domain specific binding;protein homodimerization activity;receptor binding	anatomical structure development;anatomical structure morphogenesis;biological adhesion;biological regulation;cell adhesion;cell death;cell differentiation;cell growth;cell junction organization;cell morphogenesis;cell recognition;cellular component assembly;cellular component morphogenesis;cellular component organization;cellular process;death;detection of stimulus;developmental process;growth;i…	cell part;cell projection;cytoplasmic membrane-bounded vesicle;extracellular organelle;intracellular membrane-bounded organelle;intracellular organelle;membrane;neuron projection;organelle;plasma membrane;vesicle	Cell adhesion molecules (CAMs)	4	4	4	13.1	13.1	13.1	45.676
NaN	NaN	-2.3187427520752	NaN	NaN	NaN	NaN	NaN	NaN	NaN	NaN	NaN	NaN	NaN	NaN	NaN	NaN	NaN	-1.27315521240234	-1.32327461242676	NaN	0.670785903930664	NaN	NaN																	biological regulation;catabolic process;cell cycle;cell death;cellular metabolic process;cellular nitrogen compound metabolic process;cellular process;death;immune system process;macromolecule metabolic process;macromolecule modification;metabolic process;mitotic cell cycle;nitrogen compound metabolic process;primary metabolic process;protein metabolic process;protein modification by small protei…	cell part;cytosol;extracellular organelle;macromolecular complex;membrane;nucleoplasm;organelle;proteasome complex;protein complex;vesicle	Antigen processing and presentation;Proteasome	3	3	3	16.2	16.2	16.2	26.011
NaN	NaN	NaN	NaN	-1.4404935836792	NaN	NaN	NaN	NaN	NaN	NaN	NaN	NaN	NaN	NaN	NaN	NaN	NaN	NaN	NaN	NaN	NaN	NaN	NaN																	biological regulation;cellular process;regulation of cell cycle	cell part;cytoplasm;macromolecular complex;membrane;plasma membrane;protein complex		2	2	2	3.3	3.3	3.3	62.221
-3.52695560455322	NaN	NaN	-3.48741245269775	NaN	NaN	NaN	NaN	NaN	NaN	-2.76783657073975	NaN	NaN	NaN	NaN	-4.1274356842041	-3.72930240631104	NaN	NaN	NaN	NaN	NaN	-2.16176414489746	NaN																binding;calcium ion binding;cation binding;ion binding;metal ion binding	biological adhesion;cell adhesion;cellular process	cell part;membrane;plasma membrane		4	4	4	5.7	5.7	5.7	115.57
-1.23858261108398	-2.57022762298584	-2.13297271728516	-1.5028657913208	-2.25587558746338	-3.85965728759766	-3.1159200668335	-2.90927314758301	-3.71067905426025	-4.95580005645752	-5.84174537658691	-4.30755519866943	-1.64174270629883	-2.48761749267578	-3.33293914794922	-2.22929954528809	-2.11386108398438	-3.88263607025146	-3.89165878295898	-2.71773338317871	-2.68684768676758	-3.71891021728516	NaN	-3.47020244598389							+								Sec62-GFP_Fam134B-GFP	acid-amino acid ligase activity;binding;catalytic activity;cation binding;ion binding;ligase activity;ligase activity, forming carbon-nitrogen bonds;metal ion binding;small conjugating protein ligase activity;ubiquitin-protein ligase activity	anatomical structure formation involved in morphogenesis;cellular metabolic process;cellular process;developmental process;macromolecule metabolic process;macromolecule modification;metabolic process;primary metabolic process;protein metabolic process;protein modification by small protein conjugation or removal;protein modification process	cell part;cytoplasm;intracellular membrane-bounded organelle;intracellular organelle;nucleus;organelle		14	14	14	8.2	8.2	8.2	251.38
3.83569145202637	3.42269611358643	4.47422409057617	1.89989757537842	-0.314131736755371	3.3809928894043	2.97031116485596	4.6666259765625	1.13177680969238	0.542476654052734	2.62045192718506	0.741555213928223	4.01710891723633	3.39149475097656	4.09615707397461	2.89913749694824	1.86385726928711	3.36338233947754	3.44012641906738	4.71772575378418	1.96392250061035	0.905006408691406	2.7822093963623	0.186094284057617									+		+	+	+		Sec62-GFP_Fam134BTMD-GFP;Sec62-GFP_GFP-TM17;Sec62-GFP_GFP-TM17-Fam134Bcyt223LIR;Sec62-GFP_Tex264TMD-GFP	adenyl nucleotide binding;adenyl ribonucleotide binding;ATP binding;ATPase activity;binding;binding, bridging;catalytic activity;hydrolase activity;hydrolase activity, acting on acid anhydrides;hydrolase activity, acting on acid anhydrides, in phosphorus-containing anhydrides;nucleoside-triphosphatase activity;nucleotide binding;protein binding;protein binding, bridging;purine nucleotide binding;…	biological regulation;catabolic process;cell cycle;cell death;cellular metabolic process;cellular nitrogen compound metabolic process;cellular process;death;immune system process;macromolecule metabolic process;macromolecule modification;metabolic process;mitotic cell cycle;nitrogen compound metabolic process;primary metabolic process;protein catabolic process;protein metabolic process;protein mo…	cell part;cytosol;extracellular organelle;intracellular membrane-bounded organelle;intracellular organelle;macromolecular complex;membrane;nucleoplasm;nucleus;organelle;proteasome complex;protein complex;vesicle	Proteasome	15	15	15	48.4	48.4	48.4	45.796
NaN	NaN	NaN	NaN	NaN	NaN	NaN	NaN	NaN	NaN	NaN	NaN	NaN	NaN	NaN	NaN	NaN	NaN	NaN	-0.38542366027832	NaN	NaN	NaN	-1.96185302734375																				2	2	2	5.4	5.4	5.4	67.475
1.66552734375	1.83266925811768	2.45847320556641	2.23683071136475	1.75239276885986	1.47111701965332	1.67129802703857	1.63772392272949	1.9160041809082	1.85796546936035	0.720383644104004	1.83727359771729	0.112186431884766	0.996242523193359	1.40630912780762	1.61259651184082	0.794078826904297	1.04791259765625	1.45914077758789	1.38374328613281	1.51881980895996	1.13302993774414	1.05892372131348	1.60255813598633																(S)-2-(5-amino-1-(5-phospho-D-ribosyl)imidazole-4-carboxamido)succinate AMP-lyase (fumarate-forming) activity;amidine-lyase activity;carbon-nitrogen lyase activity;catalytic activity;lyase activity;N6-(1,2-dicarboxyethyl)AMP AMP-lyase (fumarate-forming) activity	biosynthetic process;cellular aromatic compound metabolic process;cellular component assembly;cellular component organization;cellular metabolic process;cellular nitrogen compound metabolic process;cellular process;cellular respiration;generation of precursor metabolites and energy;heterocycle metabolic process;macromolecular complex assembly;metabolic process;nitrogen compound metabolic process;…	cell part;cytosol;intracellular membrane-bounded organelle;intracellular organelle;mitochondrion;organelle	Alanine, aspartate and glutamate metabolism;Purine metabolism	13	13	13	41.1	41.1	41.1	54.889
NaN	NaN	-0.355022430419922	-0.435240745544434	1.19631481170654	NaN	-0.827792167663574	0.797548294067383	0.563825607299805	-1.10640144348145	NaN	NaN	NaN	NaN	NaN	NaN	NaN	NaN	NaN	NaN	NaN	NaN	NaN	NaN																				2	2	2	18.4	18.4	18.4	17.087
-3.06122207641602	NaN	-2.76350593566895	-1.40925693511963	-1.53845119476318	-2.37901878356934	-2.96356678009033	-3.0169563293457	-2.68742752075195	NaN	NaN	-1.72131252288818	NaN	NaN	-2.95295143127441	NaN	-2.6245288848877	-3.07463455200195	-2.46623611450195	NaN	NaN	-1.86018180847168	NaN	-2.46663284301758																	developmental process;multicellular organismal development;multicellular organismal process	cell part;cytoplasm;nucleoplasm		3	3	3	6.9	6.9	6.9	43.237
NaN	NaN	NaN	-3.41647911071777	NaN	NaN	NaN	-3.14285469055176	NaN	NaN	NaN	NaN	NaN	NaN	NaN	NaN	NaN	NaN	NaN	-3.15242576599121	NaN	NaN	NaN	NaN																binding;carbon-sulfur lyase activity;catalytic activity;cofactor binding;lyase activity;pyridoxal phosphate binding;selenocysteine lyase activity;transferase activity;vitamin B6 binding;vitamin binding	amine metabolic process;cellular amino acid metabolic process;cellular ketone metabolic process;cellular metabolic process;cellular nitrogen compound metabolic process;cellular process;lipid metabolic process;metabolic process;nitrogen compound metabolic process;organic acid metabolic process;primary metabolic process;response to chemical stimulus;response to endogenous stimulus;response to stimu…	cell part;cytosol	Selenocompound metabolism	2	2	2	6.8	6.8	6.8	48.793
0.818021774291992	-0.816069602966309	NaN	1.03073978424072	-0.138297080993652	-0.492889404296875	0.612936973571777	-0.823259353637695	0.734958648681641	0.838705062866211	-0.859911918640137	-0.606139183044434	-0.566196441650391	NaN	NaN	0.878519058227539	0.641519546508789	0.349889755249023	0.682466506958008	NaN	0.282119750976563	0.273849487304688	-0.887172698974609	-0.279487609863281																	biological regulation;biosynthetic process;cellular component organization;cellular metabolic process;cellular nitrogen compound metabolic process;cellular process;immune system process;macromolecule metabolic process;metabolic process;nitrogen compound metabolic process;nucleobase-containing compound metabolic process;primary metabolic process;regulation of cell cycle;regulation of organelle org…	cell part;cytoplasm;cytosol;nucleoplasm	mTOR signaling pathway	2	2	2	25.9	25.9	25.9	12.812
-1.4461841583252	-3.61013507843018	-2.23640823364258	-2.56991672515869	-3.69402694702148	-1.94598007202148	-1.61441898345947	-2.32019424438477	-3.23983955383301	-2.56075859069824	NaN	-5.14656352996826	-4.82303810119629	NaN	-3.12929153442383	-1.6359977722168	-2.95731544494629	-2.75183868408203	-1.46317863464355	-1.25308609008789	-3.30711269378662	-3.91642665863037	NaN	-4.34434795379639																binding;catalytic activity;cation binding;cysteine-type endopeptidase activity;cysteine-type peptidase activity;endopeptidase activity;hydrolase activity;ion binding;metal ion binding;peptidase activity;peptidase activity, acting on L-amino acid peptides;small conjugating protein-specific protease activity;ubiquitin-specific protease activity	biological regulation;catabolic process;cellular metabolic process;cellular process;macromolecule metabolic process;macromolecule modification;metabolic process;primary metabolic process;protein metabolic process;protein modification by small protein conjugation or removal;protein modification process;proteolysis;proteolysis involved in cellular protein catabolic process;regulation of cell cycle;…	cell part;cytosol;membrane		15	15	15	17.7	17.7	17.7	148.99
5.16037940979004	7.21367168426514	NaN	NaN	NaN	NaN	NaN	NaN	2.23862838745117	NaN	NaN	NaN	4.6620044708252	5.13434600830078	NaN	NaN	1.63373756408691	NaN	3.06836700439453	NaN	NaN	2.66176223754883	NaN	NaN																binding;cation binding;core promoter proximal region DNA binding;core promoter proximal region sequence-specific DNA binding;DNA binding;identical protein binding;ion binding;metal ion binding;nucleic acid binding;nucleic acid binding transcription factor activity;protein binding;protein dimerization activity;protein homodimerization activity;regulatory region DNA binding;regulatory region nuclei…	anatomical structure development;biological regulation;biosynthetic process;cellular metabolic process;cellular nitrogen compound metabolic process;cellular process;developmental process;macromolecule metabolic process;metabolic process;nitrogen compound metabolic process;nucleobase-containing compound metabolic process;primary metabolic process;RNA metabolic process	cell part;intracellular membrane-bounded organelle;intracellular organelle;nucleus;organelle		2	2	2	4.7	4.7	4.7	45.225
-2.40582466125488	NaN	-2.58214950561523	-2.82728290557861	-3.97976589202881	-2.2971019744873	-2.4388952255249	-3.14775848388672	-2.47211074829102	-3.8336009979248	NaN	NaN	NaN	NaN	NaN	NaN	NaN	NaN	NaN	-2.83871650695801	NaN	NaN	-3.76486873626709	-1.20257377624512																binding;enzyme binding;nucleic acid binding;protein binding;RNA binding	biological regulation;biosynthetic process;cellular metabolic process;cellular nitrogen compound metabolic process;cellular process;macromolecule metabolic process;metabolic process;mRNA metabolic process;mRNA processing;multi-organism process;nitrogen compound metabolic process;nucleobase-containing compound metabolic process;primary metabolic process;response to biotic stimulus;response to stim…	cell part;intracellular membrane-bounded organelle;intracellular organelle;macromolecular complex;nucleoplasm;nucleus;organelle;ribonucleoprotein complex		3	3	3	4.3	4.3	4.3	85.939
0.666280746459961	-0.303690910339355	0.28404426574707	0.888180732727051	0.123723030090332	-0.0692405700683594	0.109406471252441	-0.392337799072266	0.156820297241211	0.212387084960938	-1.99215793609619	-0.427487373352051	-1.19047355651855	-0.253934860229492	-0.39283561706543	-0.983556747436523	-0.556537628173828	-1.84828758239746	-0.579940795898438	-0.852930068969727	-1.32289695739746	-0.582557678222656	-1.46177673339844	-0.258779525756836																structural constituent of cytoskeleton;structural molecule activity	anatomical structure formation involved in morphogenesis;anatomical structure morphogenesis;biological regulation;cell death;cell junction organization;cellular component assembly;cellular component morphogenesis;cellular component organization;cellular localization;cellular membrane organization;cellular process;cytoskeleton organization;death;developmental process;localization;membrane organiza…	cell part;cytoplasm;cytoskeleton;intracellular non-membrane-bounded organelle;intracellular organelle;membrane;organelle;plasma membrane	Tight junction	23	23	1	36.6	36.6	1.3	102.29
NaN	NaN	NaN	NaN	NaN	NaN	-4.87195587158203	NaN	NaN	NaN	NaN	NaN	NaN	NaN	NaN	NaN	NaN	NaN	NaN	NaN	NaN	NaN	NaN	NaN																enzyme regulator activity;GDP-dissociation inhibitor activity;GTPase regulator activity;nucleoside-triphosphatase regulator activity;small GTPase regulator activity	anatomical structure development;biological regulation;cell differentiation;cellular process;developmental process	cell part;cytosol;Golgi apparatus;intracellular membrane-bounded organelle;intracellular organelle;membrane;nucleoplasm;organelle;plasma membrane		2	2	2	4.9	4.9	4.9	74.481
-1.68946647644043	1.85550594329834	NaN	NaN	NaN	NaN	NaN	NaN	NaN	NaN	NaN	NaN	NaN	NaN	NaN	NaN	NaN	NaN	NaN	NaN	NaN	NaN	NaN	NaN																				2	2	2	3.5	3.5	3.5	75.737
NaN	NaN	NaN	-1.78617000579834	NaN	NaN	-3.81760692596436	NaN	-0.953287124633789	0.423439025878906	NaN	-2.31185436248779	NaN	NaN	NaN	NaN	NaN	NaN	-0.946012496948242	NaN	0.104148864746094	0.118680953979492	NaN	NaN																binding;cytoskeletal protein binding;dynactin binding;identical protein binding;lipid binding;phosphatidylinositol binding;phospholipid binding;protein binding;protein dimerization activity;protein homodimerization activity	biological regulation;cellular component organization;cellular membrane organization;cellular process;endocytosis;endosome transport;establishment of localization;membrane invagination;membrane organization;organelle organization;protein transport;regulation of protein modification process;transport;vesicle organization;vesicle-mediated transport	cell part;cytoplasm;cytoplasmic membrane-bounded vesicle;intracellular;intracellular membrane-bounded organelle;intracellular organelle;macromolecular complex;membrane;nucleus;organelle;protein complex;retromer complex;vesicle		8	8	8	19.9	19.9	19.9	47.804
NaN	NaN	-3.0784912109375	NaN	NaN	NaN	NaN	NaN	NaN	NaN	NaN	-2.28145503997803	NaN	NaN	NaN	-3.45523071289063	NaN	NaN	NaN	NaN	NaN	NaN	NaN	NaN																adenyl nucleotide binding;adenyl ribonucleotide binding;ATP binding;binding;nucleotide binding;purine nucleotide binding;purine ribonucleoside triphosphate binding;purine ribonucleotide binding;ribonucleotide binding	cell motility;cellular component movement;cellular component organization;cellular process;cytoskeleton organization;locomotion;organelle organization	cell part;cytoplasm;macromolecular complex;protein complex		2	2	2	1.9	1.9	1.9	197.4
0.662302017211914	0.0435342788696289	0.174983978271484	0.632712364196777	0.38199520111084	0.455484390258789	0.0514822006225586	0.580966949462891	0.0254039764404297	0.601295471191406	-1.31436252593994	-0.0705633163452148	-0.909976959228516	-0.80712890625	-0.957332611083984	-0.541545867919922	-0.422760009765625	0.0620918273925781	-0.138410568237305	0.795145034790039	-0.921947479248047	0.0674209594726563	-1.22395133972168	-0.138019561767578																actin binding;actin filament binding;adenyl nucleotide binding;adenyl ribonucleotide binding;ADP binding;ATP binding;binding;calmodulin binding;catalytic activity;cytoskeletal protein binding;hydrolase activity;hydrolase activity, acting on acid anhydrides;hydrolase activity, acting on acid anhydrides, in phosphorus-containing anhydrides;microfilament motor activity;minus-end directed microfilame…	anatomical structure development;anatomical structure morphogenesis;behavior;biological regulation;cell communication;cell differentiation;cell-cell signaling;cellular component assembly;cellular component movement;cellular component organization;cellular membrane organization;cellular process;developmental process;endocytosis;establishment of localization;membrane invagination;membrane organizat…	apical part of cell;cell body;cell cortex;cell part;cell projection;cytoplasm;cytoplasmic membrane-bounded vesicle;cytosol;DNA-directed RNA polymerase II, holoenzyme;extracellular organelle;Golgi apparatus;intracellular membrane-bounded organelle;intracellular organelle;macromolecular complex;membrane;microvillus;neuron projection;neuronal cell body;nucleoplasm;nucleus;organelle;plasma membrane;p…		27	27	27	27.5	27.5	27.5	145.01
3.82141876220703	3.85793209075928	3.2335262298584	3.06332492828369	2.46860980987549	3.15153503417969	2.51460933685303	2.13795852661133	2.54425048828125	2.43669700622559	2.22836017608643	1.27954959869385	2.19159507751465	2.21832084655762	1.44823455810547	2.94229698181152	2.06954574584961	2.72654724121094	0.952898025512695	0.595163345336914	-0.260732650756836	0.504165649414063	0.303123474121094	-0.0443096160888672																adenyl nucleotide binding;adenyl ribonucleotide binding;ATP binding;binding;GTP binding;guanyl nucleotide binding;guanyl ribonucleotide binding;nucleotide binding;purine nucleotide binding;purine ribonucleoside triphosphate binding;purine ribonucleotide binding;ribonucleotide binding	cell cycle;cellular component organization;cellular metabolic process;cellular nitrogen compound metabolic process;cellular process;macromolecule metabolic process;metabolic process;mitosis;nitrogen compound metabolic process;nuclear division;nucleobase-containing compound metabolic process;nucleus organization;organelle fission;organelle organization;primary metabolic process;RNA metabolic proce…	cell part;cytoplasm;intracellular non-membrane-bounded organelle;intracellular organelle;nucleolus;nucleoplasm;organelle		8	8	6	12.4	12.4	8.9	74.543
NaN	-2.57674503326416	-2.31380462646484	NaN	-2.4916467666626	-3.02421569824219	-2.45045566558838	-2.67512702941895	-2.13116836547852	-2.32382392883301	NaN	-2.33420085906982	-3.59326934814453	NaN	-2.93418884277344	-3.24590492248535	-2.83648300170898	-1.90986633300781	-2.54505920410156	-1.59109306335449	-2.57367324829102	NaN	-2.71122932434082	-1.88340187072754																binding;G-protein coupled receptor activity;molecular transducer activity;opioid receptor activity;peptide binding;peptide receptor activity;peptide receptor activity, G-protein coupled;receptor activity;signal transducer activity;signaling receptor activity;transmembrane signaling receptor activity	biological regulation;cellular process;response to stimulus;signal transduction	cell part;cytoplasm;intracellular membrane-bounded organelle;intracellular organelle;membrane;nucleus;organelle		4	4	4	8.5	8.5	8.5	67.194
-1.08572959899902	NaN	NaN	-0.526419639587402	NaN	0.04412841796875	0.095463752746582	-0.690792083740234	0.447010040283203	NaN	NaN	NaN	NaN	-0.350107192993164	NaN	NaN	NaN	0.0540752410888672	0.608001708984375	0.337322235107422	-0.0732021331787109	0.262155532836914	NaN	-0.386543273925781																binding;cation binding;identical protein binding;ion binding;metal ion binding;mRNA binding;nucleic acid binding;protein binding;protein dimerization activity;protein homodimerization activity;RNA binding;single-stranded RNA binding;snRNA binding;transition metal ion binding;U1 snRNA binding;zinc ion binding	cellular component assembly;cellular component organization;cellular macromolecular complex assembly;cellular metabolic process;cellular nitrogen compound metabolic process;cellular process;macromolecular complex assembly;macromolecule metabolic process;metabolic process;mRNA metabolic process;mRNA processing;nitrogen compound metabolic process;nucleobase-containing compound metabolic process;pri…	cell part;macromolecular complex;nucleoplasm;ribonucleoprotein complex;small nuclear ribonucleoprotein complex;spliceosomal complex	Spliceosome	2	2	2	16.7	16.7	16.7	19.687
-0.565797805786133	-2.11313152313232	-1.66660308837891	-0.636630058288574	-2.04079914093018	-1.05978202819824	-0.496941566467285	NaN	-2.25457191467285	-1.04607009887695	NaN	-1.27495670318604	-0.964178085327148	NaN	-2.79290390014648	NaN	NaN	-0.935693740844727	-0.676305770874023	NaN	-1.74073219299316	-2.28050422668457	-2.60747718811035	-2.28796005249023																binding;cytoskeletal protein binding;enzyme activator activity;enzyme regulator activity;kinase activator activity;kinase regulator activity;protein binding;protein complex binding;protein kinase activator activity;protein kinase regulator activity;protein tyrosine kinase activator activity	anatomical structure development;anatomical structure formation involved in morphogenesis;anatomical structure morphogenesis;biological regulation;cell development;cellular component morphogenesis;cellular component movement;cellular component organization;cellular metabolic process;cellular process;cytoskeleton organization;developmental process;immune system process;macromolecule metabolic proc…	cell part;cell projection;cytoplasm;cytoskeleton;cytosol;endoplasmic reticulum;extracellular organelle;filopodium;intracellular;intracellular membrane-bounded organelle;intracellular non-membrane-bounded organelle;intracellular organelle;macromolecular complex;membrane;nucleus;organelle;protein complex;site of polarized growth;vesicle		4	4	2	11.5	11.5	6.9	43.294
-0.464609146118164	-2.13953304290771	-2.07295227050781	NaN	-1.70596218109131	NaN	NaN	NaN	NaN	NaN	-1.7744836807251	NaN	-0.766962051391602	-1.07699394226074	NaN	NaN	NaN	-1.5145149230957	NaN	NaN	-1.7606086730957	NaN	NaN	NaN																antigen binding;binding	biological regulation;homeostatic process;immune system process;macromolecule metabolic process;metabolic process;primary metabolic process;protein metabolic process;response to stimulus;response to stress	extracellular organelle;extracellular region;extracellular space;organelle;vesicle		3	3	2	10.8	10.8	8.3	43.911
NaN	NaN	NaN	NaN	NaN	-4.76520252227783	-5.04260444641113	NaN	-2.79141044616699	-2.77963066101074	NaN	NaN	NaN	NaN	NaN	NaN	NaN	NaN	2.26019287109375	NaN	NaN	-3.65616893768311	NaN	NaN																	cellular component assembly;cellular component organization;cellular macromolecular complex assembly;cellular process;establishment of localization;Golgi organization;Golgi vesicle transport;macromolecular complex assembly;organelle organization;protein complex assembly;protein transport;transport;vesicle-mediated transport	cell part;macromolecular complex;membrane;protein complex		6	6	6	8.4	8.4	8.4	89.082
NaN	NaN	NaN	-3.65368843078613	NaN	NaN	-5.71286201477051	NaN	-5.42967224121094	NaN	NaN	NaN	NaN	NaN	NaN	NaN	NaN	NaN	NaN	NaN	NaN	NaN	NaN	NaN	+															actin binding;binding;calcium ion binding;cation binding;cytoskeletal protein binding;ion binding;metal ion binding;myosin binding;myosin II binding;protein binding;protein domain specific binding	aging;anatomical structure development;anatomical structure morphogenesis;biological regulation;cell death;cell development;cellular component assembly;cellular component disassembly;cellular component morphogenesis;cellular component organization;cellular macromolecular complex assembly;cellular membrane organization;cellular process;cytoskeleton organization;death;developmental process;growth;m…	cell part;cell projection;cytoplasm;cytoskeleton;cytosol;extracellular organelle;extracellular region;extracellular space;intracellular non-membrane-bounded organelle;intracellular organelle;macromolecular complex;membrane;organelle;plasma membrane;protein complex;vesicle	Fc gamma R-mediated phagocytosis;Regulation of actin cytoskeleton	2	2	2	3.9	3.9	3.9	82.525
NaN	NaN	-4.1555347442627	-3.76362895965576	-5.15350341796875	-4.83142375946045	-5.18605613708496	-4.36371517181396	-5.54209041595459	-5.19129276275635	NaN	-5.4246940612793	-5.09733581542969	NaN	NaN	-5.08736515045166	NaN	NaN	NaN	-5.04517459869385	NaN	NaN	NaN	NaN																binding;nucleic acid binding;RNA binding;RNA cap binding;translation factor activity, nucleic acid binding;translation initiation factor activity	biological regulation;cellular process;multicellular organismal process;regulation of cell cycle;regulation of protein modification process;regulation of translation;response to chemical stimulus;response to stimulus;signal transduction;viral reproduction	cell part;cytosol;macromolecular complex;protein complex	RNA transport;Viral myocarditis	5	4	4	3.6	3	3	180.5
NaN	NaN	0.451755523681641	NaN	NaN	NaN	NaN	NaN	NaN	NaN	NaN	NaN	NaN	NaN	-0.787746429443359	NaN	NaN	NaN	NaN	NaN	NaN	NaN	-0.831226348876953	NaN																binding;cell adhesion molecule binding;protein binding;receptor activity	biological adhesion;biological regulation;cell adhesion;cell junction organization;cellular component assembly;cellular component organization;cellular process;viral reproduction	cell part;cell surface;cytoplasm;extracellular organelle;extracellular space;membrane;organelle;plasma membrane;vesicle	Cell adhesion molecules (CAMs)	4	4	4	8.9	8.9	8.9	42.882
-0.843748092651367	NaN	-2.80041122436523	-0.989680290222168	-4.01787853240967	-2.32272911071777	-1.89167499542236	-3.89303016662598	-2.07875633239746	-2.8484001159668	NaN	-2.97839641571045	NaN	NaN	NaN	NaN	-3.70995044708252	-2.12644386291504	-3.08478164672852	-4.04251098632813	NaN	NaN	NaN	-2.87058258056641																	cellular component organization;cellular metabolic process;cellular process;establishment of localization;exocytosis;macromolecule metabolic process;membrane organization;metabolic process;organelle organization;primary metabolic process;protein metabolic process;protein transport;secretion;transport;vesicle-mediated transport	cell part;cytosol;macromolecular complex;membrane;microtubule organizing center;plasma membrane;protein complex	Insulin signaling pathway	10	10	10	16.2	16.2	16.2	78.808
-2.19317817687988	-4.20579814910889	-3.68587970733643	NaN	-3.10689544677734	-2.78779602050781	-2.90010356903076	-4.07830142974854	-3.81748199462891	-3.46665954589844	NaN	-4.4213752746582	NaN	NaN	NaN	-3.47515773773193	-3.67692184448242	-3.01776504516602	-3.05573844909668	NaN	-3.47670745849609	-3.25383186340332	NaN	-3.50894451141357																binding;enzyme binding;GTPase binding;protein binding;Ral GTPase binding;Ras GTPase binding;small GTPase binding	cellular component organization;cellular metabolic process;cellular process;establishment of localization;exocytosis;Golgi vesicle transport;macromolecule metabolic process;membrane docking;membrane organization;metabolic process;organelle organization;primary metabolic process;protein metabolic process;protein transport;secretion;transport;vesicle-mediated transport	cell part;cytoplasm;cytosol		3	3	3	4.7	4.7	4.7	81.852
2.35834503173828	1.68070888519287	1.97908592224121	-0.529326438903809	-0.652901649475098	NaN	-1.92852687835693	2.25145721435547	1.91263198852539	1.27963638305664	2.66105556488037	NaN	1.58205223083496	2.07515144348145	-1.11736488342285	2.04569244384766	2.28831481933594	NaN	1.55043029785156	-2.02860260009766	-1.44281196594238	1.70380592346191	1.83403396606445	-1.2556324005127																active transmembrane transporter activity;antigen binding;ATPase activity;ATPase activity, coupled;ATPase activity, coupled to movement of substances;ATPase activity, coupled to transmembrane movement of substances;binding;catalytic activity;hydrolase activity;hydrolase activity, acting on acid anhydrides;hydrolase activity, acting on acid anhydrides, catalyzing transmembrane movement of substanc…	amide transport;cellular component assembly;cellular component organization;cellular macromolecular complex assembly;cellular metabolic process;cellular process;establishment of localization;Golgi vesicle transport;immune system process;macromolecular complex assembly;metabolic process;peptide metabolic process;peptide transport;protein complex assembly;response to stimulus;response to stress;tra…	cell part;endoplasmic reticulum;intracellular membrane-bounded organelle;intracellular organelle;macromolecular complex;membrane;MHC class I peptide loading complex;organelle;protein complex	Antigen processing and presentation	3	3	3	11.8	11.8	11.8	47.606
NaN	NaN	NaN	NaN	NaN	-2.24938201904297	NaN	NaN	-0.39326286315918	NaN	NaN	-2.02915859222412	NaN	NaN	NaN	NaN	NaN	NaN	NaN	NaN	-2.11267471313477	NaN	NaN	NaN																binding;nucleic acid binding;nucleotide binding;RNA binding	biological regulation;biosynthetic process;cellular metabolic process;cellular nitrogen compound metabolic process;cellular process;macromolecule metabolic process;metabolic process;nitrogen compound metabolic process;nucleobase-containing compound metabolic process;primary metabolic process;RNA metabolic process;transcription elongation, DNA-dependent;transcription from RNA polymerase II promote…	cell part;intracellular membrane-bounded organelle;intracellular organelle;macromolecular complex;mitochondrion;nucleoplasm;nucleus;organelle;protein complex;transcription elongation factor complex		2	2	2	15.7	15.7	15.7	17.291
-6.89272975921631	NaN	-7.26802349090576	NaN	NaN	NaN	NaN	-6.98027992248535	NaN	NaN	NaN	NaN	NaN	NaN	NaN	NaN	NaN	NaN	NaN	-6.21487712860107	NaN	NaN	NaN	NaN																acid-amino acid ligase activity;ATPase activity;binding;catalytic activity;cation binding;hydrolase activity;hydrolase activity, acting on acid anhydrides;hydrolase activity, acting on acid anhydrides, in phosphorus-containing anhydrides;ion binding;ligase activity;ligase activity, forming carbon-nitrogen bonds;metal ion binding;nucleoside-triphosphatase activity;pyrophosphatase activity;small co…	cellular metabolic process;cellular process;macromolecule metabolic process;macromolecule modification;metabolic process;primary metabolic process;protein metabolic process;protein modification by small protein conjugation or removal;protein modification process	cell part;cytoplasm;intracellular non-membrane-bounded organelle;intracellular organelle;membrane;nucleolus;organelle		3	3	3	0.8	0.8	0.8	596.48
-2.49591827392578	NaN	-3.27600288391113	-3.03540134429932	-2.14542675018311	-2.67084884643555	-1.24691295623779	NaN	-2.89698219299316	-1.56455993652344	NaN	NaN	NaN	NaN	-4.04020881652832	-3.42822551727295	NaN	-2.66008377075195	-1.20902633666992	-3.33149337768555	-2.78215599060059	NaN	NaN	NaN																adenyl nucleotide binding;adenyl ribonucleotide binding;ATP binding;binding;catalytic activity;enzyme binding;kinase activity;kinase binding;molecular transducer activity;nucleotide binding;phosphotransferase activity, alcohol group as acceptor;protein binding;protein kinase activity;protein kinase binding;protein serine/threonine kinase activity;purine nucleotide binding;purine ribonucleoside tr…	aging;anatomical structure development;anatomical structure formation involved in morphogenesis;anatomical structure morphogenesis;biological adhesion;biological regulation;cell adhesion;cell junction organization;cell morphogenesis;cell motility;cell proliferation;cellular component assembly;cellular component morphogenesis;cellular component movement;cellular component organization;cellular met…	cell body;cell part;cell projection;cytoplasm;cytosol;macromolecular complex;membrane;neuronal cell body;nucleoplasm;plasma membrane;protein complex	Bacterial invasion of epithelial cells;Endometrial cancer;Focal adhesion;PPAR signaling pathway	6	6	6	17.5	17.5	17.5	51.419
5.0328540802002	4.88670635223389	5.58299827575684	5.21151256561279	3.48920345306396	5.01619529724121	4.40384387969971	6.18646049499512	4.74886512756348	4.55249786376953	3.59125232696533	5.6413049697876	4.4876651763916	4.32936477661133	5.38842582702637	3.43383598327637	3.26564979553223	3.94403266906738	4.16617965698242	5.8511791229248	3.93285751342773	4.219970703125	2.28238868713379	6.03201103210449																catalytic activity;fatty acid elongase activity;fatty acid synthase activity;transferase activity;transferase activity, transferring acyl groups;transferase activity, transferring acyl groups other than amino-acyl groups	biosynthetic process;cellular ketone metabolic process;cellular lipid metabolic process;cellular metabolic process;cellular process;cofactor metabolic process;glycerol ether metabolic process;lipid metabolic process;metabolic process;organic acid metabolic process;primary metabolic process;small molecule metabolic process	cell body;cell part;cell projection;endoplasmic reticulum;intracellular membrane-bounded organelle;intracellular organelle;membrane;neuron projection;neuronal cell body;organelle	Biosynthesis of unsaturated fatty acids	3	3	2	11.8	11.8	8.4	30.742
2.36922264099121	2.73093318939209	-0.585811614990234	-0.965573310852051	0.099879264831543	-1.55091857910156	-1.594162940979	-0.269515991210938	-1.16866111755371	-2.00154685974121	0.215229988098145	-1.52295970916748	1.89215850830078	2.00567817687988	-2.22431373596191	-0.458600997924805	-0.901496887207031	-2.25349235534668	NaN	0.0644588470458984	-1.14317321777344	-1.30662727355957	1.01659965515137	-1.92108917236328					+		+		+	+	+		+		Sec62-GFP_Fam134B-GFP;Sec62-GFP_Fam134BTMD-GFP;Sec62-GFP_GFP-TM17-Fam134Bcyt223;Sec62-GFP_GFP-TM17-Fam134Bcyt223LIR;Sec62-GFP_GFP-TM17-Sec62cyt107;Sec62-GFP_Tex264TMD-GFP	anion binding;binding;carboxylic ester hydrolase activity;catalytic activity;hydrolase activity;hydrolase activity, acting on ester bonds;ion binding;phosphate ion binding;serine hydrolase activity	biological regulation;catabolic process;cellular metabolic process;cellular process;lipid metabolic process;macromolecule metabolic process;macromolecule modification;metabolic process;phosphorus metabolic process;primary metabolic process;protein dephosphorylation;protein metabolic process;protein modification process;response to stimulus;signal transduction;xenobiotic metabolic process	cell part;endoplasmic reticulum;intracellular membrane-bounded organelle;intracellular organelle;membrane;organelle	Bile secretion	6	6	6	18.1	18.1	18.1	49.881
-2.64315414428711	-3.47830295562744	-1.04966926574707	-0.787888526916504	-1.65996646881104	-1.07543563842773	0.984164237976074	-2.61195182800293	-1.50762367248535	-1.81962966918945	-2.84513664245605	-1.10501384735107	-1.98457527160645	-2.03444671630859	-3.12424087524414	-0.904682159423828	-1.29463005065918	-0.516994476318359	-0.808940887451172	-2.71650314331055	-1.12177658081055	0.0614204406738281	-2.12924194335938	-2.03073501586914																binding;enzyme binding;protein binding;ubiquitin protein ligase binding	biological regulation;catabolic process;cellular metabolic process;cellular process;macromolecule metabolic process;macromolecule modification;metabolic process;primary metabolic process;protein metabolic process;protein modification by small protein conjugation or removal;protein modification process;proteolysis;proteolysis involved in cellular protein catabolic process;regulation of cell cycle;…	cell part;cytosol;intracellular non-membrane-bounded organelle;intracellular organelle;macromolecular complex;nucleolus;nucleoplasm;organelle;protein complex;ubiquitin ligase complex	Pathways in cancer;Renal cell carcinoma;Ubiquitin mediated proteolysis	15	15	15	23.4	23.4	23.4	86.982
NaN	NaN	NaN	NaN	NaN	NaN	-4.9755687713623	-1.22821235656738	-4.6248836517334	NaN	NaN	-2.37317371368408	NaN	NaN	NaN	NaN	NaN	-2.33333396911621	NaN	-1.9810905456543	NaN	-4.69332599639893	NaN	-1.80207824707031																binding;carboxylic acid binding;catalytic activity;cation binding;ion binding;iron ion binding;L-ascorbic acid binding;metal ion binding;oxidoreductase activity;oxidoreductase activity, acting on paired donors, with incorporation or reduction of molecular oxygen;oxidoreductase activity, acting on paired donors, with incorporation or reduction of molecular oxygen, 2-oxoglutarate as one donor, and …	biological regulation;cell proliferation;cellular component assembly;cellular component organization;cellular macromolecular complex assembly;cellular metabolic process;cellular process;macromolecular complex assembly;macromolecule metabolic process;macromolecule modification;metabolic process;peptidyl-amino acid modification;primary metabolic process;protein metabolic process;protein modificatio…	cell part;cytoplasm;intracellular membrane-bounded organelle;intracellular non-membrane-bounded organelle;intracellular organelle;macromolecular complex;nucleus;organelle;ribonucleoprotein complex		4	4	4	9.8	9.8	9.8	58.378
NaN	-6.06394577026367	-3.89854621887207	NaN	-4.69335079193115	-3.61123943328857	NaN	-2.48687171936035	-5.08729839324951	NaN	-2.70884037017822	NaN	NaN	NaN	-7.78562355041504	-7.85558795928955	-10.1680021286011	-2.70574951171875	NaN	-2.18142318725586	NaN	NaN	-2.3745059967041	-1.09507179260254																actin binding;actin filament binding;actinin binding;adenyl nucleotide binding;adenyl ribonucleotide binding;alpha-actinin binding;ATP binding;binding;calcium ion binding;calmodulin binding;catalytic activity;cation binding;cytoskeletal protein binding;enzyme binding;identical protein binding;ion binding;kinase activity;kinase binding;metal ion binding;muscle alpha-actinin binding;nucleotide bind…	anatomical structure development;anatomical structure formation involved in morphogenesis;anatomical structure morphogenesis;biological regulation;cell activation;cell development;cellular component assembly;cellular component movement;cellular component organization;cellular macromolecular complex assembly;cellular metabolic process;cellular nitrogen compound metabolic process;cellular process;c…	cell part;chromosome;cytosol;extracellular organelle;extracellular region;intracellular non-membrane-bounded organelle;intracellular organelle;nuclear chromosome;organelle;vesicle	Dilated cardiomyopathy;Hypertrophic cardiomyopathy (HCM)	5	5	5	0.2	0.2	0.2	3994.6
0.644083023071289	0.985697746276855	1.50407791137695	0.777640342712402	-1.19991016387939	2.41930198669434	2.7044153213501	3.19885444641113	1.59855461120605	0.374565124511719	0.200989723205566	-0.0354413986206055	1.68867492675781	1.34184265136719	2.1886100769043	0.789590835571289	-1.26120376586914	-0.356416702270508	3.34513092041016	2.42161750793457	0.80156135559082	-1.44771575927734	-0.883672714233398	-0.00709915161132813																		cell part;cytoplasm		10	10	10	33.7	33.7	33.7	46.22
NaN	NaN	NaN	NaN	NaN	NaN	NaN	NaN	NaN	-2.55382537841797	NaN	NaN	NaN	NaN	NaN	NaN	NaN	NaN	NaN	NaN	NaN	NaN	-3.63326168060303	NaN																binding;ciliary neurotrophic factor receptor activity;ciliary neurotrophic factor receptor binding;cytokine binding;cytokine receptor activity;cytokine receptor binding;growth factor binding;identical protein binding;interleukin-11 binding;interleukin-11 receptor activity;interleukin-27 binding;interleukin-27 receptor activity;molecular transducer activity;protein binding;protein dimerization act…	biological regulation;carbohydrate metabolic process;cellular metabolic process;cellular process;energy reserve metabolic process;generation of precursor metabolites and energy;macromolecule metabolic process;metabolic process;polysaccharide metabolic process;primary metabolic process;regulation of protein modification process;response to chemical stimulus;response to stimulus;signal transduction…	cell body;cell part;cell projection;extracellular organelle;extracellular region;extracellular space;macromolecular complex;membrane;neuron projection;neuronal cell body;organelle;plasma membrane;protein complex;receptor complex;vesicle	Cytokine-cytokine receptor interaction;Jak-STAT signaling pathway	2	2	2	3.6	3.6	3.6	69.254
-0.700065612792969	-0.899079322814941	-0.0252056121826172	0.103995323181152	-0.173340797424316	-0.859413146972656	-0.845677375793457	-0.216066360473633	1.51544952392578	0.511186599731445	3.82730197906494	2.56939029693604	-0.961990356445313	-1.20354270935059	-0.173736572265625	-0.194625854492188	-0.381921768188477	-0.543899536132813	-1.04217910766602	-0.1356201171875	0.707780838012695	0.618471145629883	2.44925880432129	1.19676399230957											+				Sec62-GFP_GFP-TM17-Fam134Bcyt223LIR		establishment of localization;protein transport;transport	cell part;endoplasmic reticulum;extracellular organelle;Golgi apparatus;intracellular membrane-bounded organelle;intracellular organelle;macromolecular complex;membrane;organelle;protein complex;vesicle		6	6	6	41.1	41.1	41.1	25.171
-0.784011840820313	-3.1544942855835	-2.99224662780762	-0.348406791687012	-0.896943092346191	-0.8370361328125	-3.00993824005127	-1.54707336425781	0.234369277954102	-2.95358467102051	-1.86607456207275	-1.41857814788818	-1.75555038452148	-3.56209945678711	-1.95872116088867	-2.24846839904785	-3.8252420425415	-1.36892509460449	-1.18135070800781	-2.10163497924805	-0.792049407958984	-3.27917385101318	-3.74749565124512	-2.2402172088623																actin binding;binding;cytoskeletal protein binding;protein binding	cellular component assembly;cellular component organization;cellular macromolecular complex assembly;cellular process;cytoskeleton organization;endosome transport;establishment of localization;Golgi vesicle transport;macromolecular complex assembly;organelle organization;protein complex assembly;protein polymerization;protein transport;transport;vesicle-mediated transport	cell part;cytoplasmic membrane-bounded vesicle;cytosol;Golgi apparatus;intracellular membrane-bounded organelle;intracellular organelle;membrane;organelle;vesicle		12	12	12	17.8	17.8	17.8	114.16
NaN	NaN	NaN	NaN	NaN	-0.284078598022461	-0.416964530944824	NaN	-0.686862945556641	NaN	NaN	NaN	NaN	NaN	NaN	NaN	NaN	0.624893188476563	0.0331077575683594	NaN	0.365604400634766	-0.745704650878906	NaN	NaN																				2	2	2	33	33	33	11.695
NaN	NaN	NaN	-3.44013023376465	NaN	-2.20093154907227	-2.18435192108154	NaN	-2.29885101318359	NaN	NaN	-3.41406536102295	NaN	NaN	NaN	NaN	NaN	-3.26511859893799	-2.42997741699219	-2.29572868347168	-3.32149410247803	-2.8647632598877	NaN	-2.58815002441406																1-phosphatidylinositol 4-kinase activity;adenyl nucleotide binding;adenyl ribonucleotide binding;ATP binding;binding;catalytic activity;inositol or phosphatidylinositol kinase activity;kinase activity;lipid kinase activity;nucleotide binding;phosphatidylinositol kinase activity;phosphotransferase activity, alcohol group as acceptor;purine nucleotide binding;purine ribonucleoside triphosphate bind…	biological regulation;biosynthetic process;cellular component organization;cellular lipid metabolic process;cellular membrane organization;cellular metabolic process;cellular process;endocytosis;establishment of localization;lipid metabolic process;membrane invagination;membrane organization;metabolic process;phosphorus metabolic process;primary metabolic process;response to stimulus;signal trans…	cell part;cytoplasm;cytosol;endosome;intracellular membrane-bounded organelle;intracellular organelle;membrane;organelle	Inositol phosphate metabolism;Phosphatidylinositol signaling system	4	4	4	6.6	6.6	6.6	92.723
1.83736228942871	1.32545185089111	3.2016773223877	-0.25144100189209	1.23351001739502	-0.68433952331543	2.262282371521	-0.0947341918945313	3.25039672851563	1.90023994445801	0.816107749938965	0.202105522155762	0.16887092590332	1.74561309814453	0.310022354125977	-1.10750198364258	-0.521171569824219	0.780284881591797	0.537662506103516	-0.79119873046875	-0.339622497558594	1.86866188049316	-0.150224685668945	-0.0464572906494141																binding;cation binding;ion binding;metal ion binding;nucleic acid binding;nucleotide binding;transition metal ion binding;zinc ion binding	biological regulation;biosynthetic process;cellular metabolic process;cellular nitrogen compound metabolic process;cellular process;establishment of localization;macromolecule metabolic process;metabolic process;mRNA metabolic process;mRNA processing;nitrogen compound metabolic process;nuclear transport;nucleobase-containing compound metabolic process;nucleobase-containing compound transport;nucl…	cell part;cytoplasm;extracellular organelle;intracellular membrane-bounded organelle;intracellular organelle;nucleoplasm;nucleus;organelle;vesicle	Spliceosome	5	5	4	37.2	37.2	37.2	15.763
-0.967529296875	NaN	NaN	NaN	NaN	NaN	NaN	NaN	NaN	NaN	NaN	NaN	0.357917785644531	0.529533386230469	NaN	NaN	NaN	NaN	NaN	NaN	NaN	NaN	NaN	NaN																antigen binding;binding	biological regulation;cellular component organization;cellular membrane organization;cellular process;endocytosis;establishment of localization;immune system process;macromolecule metabolic process;membrane invagination;membrane organization;metabolic process;primary metabolic process;protein metabolic process;response to stimulus;response to stress;transport;vesicle-mediated transport	cell part;extracellular organelle;extracellular region;extracellular space;membrane;organelle;plasma membrane;vesicle		2	2	2	28.3	28.3	28.3	11.265
-0.674003601074219	-1.90651607513428	-1.90271186828613	-0.458573341369629	-0.709151268005371	-0.70753288269043	-0.820126533508301	NaN	-0.876768112182617	-0.757177352905273	NaN	-1.47784328460693	NaN	NaN	NaN	-1.36690521240234	-1.36230850219727	-0.768442153930664	-0.943954467773438	-1.41151237487793	-0.919099807739258	-0.79517936706543	NaN	-1.43317985534668																	biological regulation;biosynthetic process;cellular metabolic process;cellular nitrogen compound metabolic process;cellular process;macromolecule metabolic process;metabolic process;nitrogen compound metabolic process;nucleobase-containing compound metabolic process;primary metabolic process;RNA metabolic process	cell part;cytoplasm;intracellular membrane-bounded organelle;intracellular organelle;nucleus;organelle		2	2	2	15.8	15.8	15.8	19.382
NaN	NaN	NaN	NaN	NaN	NaN	NaN	NaN	NaN	NaN	NaN	NaN	NaN	NaN	NaN	NaN	NaN	NaN	NaN	NaN	NaN	NaN	NaN	NaN																acid-amino acid ligase activity;binding;catalytic activity;cation binding;enzyme binding;ion binding;ligase activity;ligase activity, forming carbon-nitrogen bonds;metal ion binding;protein binding;small conjugating protein binding;small conjugating protein ligase activity;transition metal ion binding;ubiquitin binding;ubiquitin protein ligase binding;ubiquitin-protein ligase activity;zinc ion bi…	biological regulation;cellular metabolic process;cellular process;immune system process;macromolecule metabolic process;macromolecule modification;metabolic process;primary metabolic process;protein metabolic process;protein modification by small protein conjugation or removal;protein modification process;response to stimulus;signal transduction	cell part;cytoplasm;macromolecular complex;protein complex;receptor complex;ubiquitin ligase complex		2	2	2	4.6	4.6	4.6	62.584
NaN	NaN	NaN	NaN	NaN	NaN	NaN	NaN	-0.959922790527344	-1.86634063720703	NaN	NaN	NaN	NaN	NaN	NaN	NaN	NaN	NaN	NaN	NaN	NaN	NaN	NaN																	cellular process;establishment of localization;Golgi vesicle transport;transport;vesicle-mediated transport	cell part;cytoplasm;endoplasmic reticulum;Golgi apparatus;intracellular;intracellular membrane-bounded organelle;intracellular organelle;organelle		3	3	3	17.8	17.8	17.8	16.676
NaN	0.890604972839355	NaN	3.51807117462158	3.65245914459229	1.53261375427246	3.28525066375732	1.52145385742188	3.31768035888672	2.34566116333008	NaN	1.47826099395752	1.59283065795898	1.76258850097656	NaN	2.74149322509766	3.85282135009766	1.96103096008301	3.27681732177734	1.43058586120605	2.31637573242188	2.24692916870117	NaN	1.55389404296875																binding;enzyme binding;nucleic acid binding;protein binding;RNA binding;translation elongation factor activity;translation factor activity, nucleic acid binding;ubiquitin protein ligase binding	biological regulation;biosynthetic process;cellular component assembly;cellular component organization;cellular metabolic process;cellular nitrogen compound metabolic process;cellular process;macromolecular complex assembly;macromolecule metabolic process;macromolecule modification;metabolic process;nitrogen compound metabolic process;nucleobase-containing compound metabolic process;primary metab…	cell part;cytosol;extracellular organelle;macromolecular complex;nucleoplasm;organelle;protein complex;transcription elongation factor complex;ubiquitin ligase complex;vesicle	Pathways in cancer;Renal cell carcinoma;Ubiquitin mediated proteolysis	5	5	5	50	50	50	7.7561
-1.87301063537598	-1.71979236602783	-1.62471389770508	-1.09357929229736	-2.02225017547607	-2.56291770935059	0.405539512634277	-2.2986011505127	-2.27447319030762	-0.818090438842773	-1.08432865142822	-1.60421848297119	-2.74091529846191	-0.666061401367188	-2.46281623840332	0.126394271850586	-2.60460662841797	-2.72431755065918	-2.04501342773438	-1.89377403259277	-0.67437744140625	-0.542451858520508	-2.26397514343262	-1.58239364624023																adenyl nucleotide binding;adenyl ribonucleotide binding;ATP binding;binding;catalytic activity;kinase activity;nucleotide binding;phosphotransferase activity, alcohol group as acceptor;purine nucleotide binding;purine ribonucleoside triphosphate binding;purine ribonucleotide binding;ribonucleotide binding;sedoheptulokinase activity;transferase activity;transferase activity, transferring phosphoru…	alcohol metabolic process;biological regulation;carbohydrate metabolic process;cellular metabolic process;cellular process;metabolic process;phosphorus metabolic process;primary metabolic process;response to biotic stimulus;response to chemical stimulus;response to stimulus;small molecule metabolic process	cell part;cytoplasm	Carbon fixation in photosynthetic organisms	5	5	5	15.7	15.7	15.7	51.504
1.44113922119141	1.48936176300049	1.27869606018066	2.26622295379639	2.01757335662842	1.64982795715332	2.16136646270752	1.48415184020996	1.89459228515625	1.86600685119629	-0.279242515563965	0.373049736022949	0.6829833984375	2.5616512298584	1.41629219055176	0.951757431030273	0.968814849853516	2.22201919555664	2.45948791503906	2.14188385009766	1.9177131652832	1.99757957458496	1.13887023925781	1.32677841186523																binding;calcium ion binding;cation binding;ion binding;metal ion binding	biological regulation;cellular homeostasis;cellular ion homeostasis;cellular process;establishment of localization;homeostatic process;ion transport;multi-organism process;response to biotic stimulus;response to stimulus;transport	cell part;cytoplasm;endosome;extracellular organelle;extracellular space;intracellular membrane-bounded organelle;intracellular organelle;nucleus;organelle;vesicle		5	5	5	44.1	44.1	44.1	21.525
-2.75032806396484	NaN	NaN	NaN	-2.81414318084717	NaN	NaN	-3.14187049865723	-2.6569766998291	-2.52378845214844	NaN	NaN	NaN	NaN	NaN	-3.25425815582275	NaN	NaN	NaN	-2.09987831115723	NaN	NaN	NaN	-2.8973388671875																	cellular metabolic process;cellular process;macromolecule metabolic process;macromolecule modification;metabolic process;primary metabolic process;protein metabolic process;protein modification by small protein conjugation or removal;protein modification process	cell part;cytoplasm;intracellular membrane-bounded organelle;intracellular organelle;membrane;nucleus;organelle		3	3	3	5.8	5.8	5.8	86.238
0.677267074584961	0.099421501159668	NaN	NaN	NaN	NaN	NaN	NaN	-0.929969787597656	0.867321014404297	2.75418376922607	0.696425437927246	NaN	NaN	NaN	NaN	NaN	NaN	NaN	-2.0977725982666	-0.924152374267578	-0.192441940307617	2.44425582885742	1.75310134887695																		cell part		11	11	11	22.4	22.4	22.4	74.518
-1.96277618408203	-3.10123062133789	-2.85126304626465	NaN	NaN	NaN	NaN	-3.07485008239746	NaN	NaN	-2.60941982269287	NaN	-2.42578887939453	NaN	-2.69838905334473	NaN	NaN	NaN	NaN	-1.70910263061523	-3.55468368530273	-3.02144813537598	-1.48718643188477	NaN																	anatomical structure morphogenesis;biological regulation;cell death;cellular component morphogenesis;cellular component organization;cellular process;death;developmental process;organelle organization;response to stimulus;signal transduction	cell part;extracellular organelle;organelle;vesicle		2	2	2	7.3	7.3	7.3	33.746
3.69370269775391	3.36680889129639	3.99773979187012	3.16514110565186	2.98997783660889	3.53321647644043	3.68985652923584	3.4819507598877	3.71985244750977	3.48849105834961	2.5659818649292	3.52662563323975	3.37397956848145	5.7077465057373	3.81720733642578	2.99912452697754	2.81535339355469	3.50654792785645	2.47175979614258	5.63308906555176	3.08270072937012	3.49072074890137	2.28425788879395	2.59598922729492																binding;chromatin binding;DNA binding;enzyme inhibitor activity;enzyme regulator activity;histone binding;nucleic acid binding;phosphatase inhibitor activity;phosphatase regulator activity;protein binding;protein phosphatase inhibitor activity;protein phosphatase regulator activity;protein phosphatase type 2A regulator activity	biological regulation;biosynthetic process;cell cycle;cell differentiation;cellular component assembly;cellular component disassembly;cellular component organization;cellular macromolecular complex assembly;cellular metabolic process;cellular nitrogen compound metabolic process;cellular process;chromatin organization;chromosome organization;developmental process;DNA metabolic process;DNA replicat…	cell part;cytoplasm;cytosol;endoplasmic reticulum;intracellular membrane-bounded organelle;intracellular organelle;macromolecular complex;nucleoplasm;nucleus;organelle;protein complex		6	6	6	47.4	47.4	47.4	31.124
NaN	NaN	NaN	NaN	NaN	NaN	NaN	NaN	NaN	NaN	-2.24991703033447	NaN	NaN	NaN	NaN	NaN	NaN	NaN	NaN	NaN	NaN	NaN	NaN	NaN																acetylglucosaminyltransferase activity;catalytic activity;protein xylosyltransferase activity;transferase activity;transferase activity, transferring glycosyl groups;transferase activity, transferring hexosyl groups;transferase activity, transferring pentosyl groups;UDP-glycosyltransferase activity;UDP-xylosyltransferase activity;xylosyltransferase activity	amine metabolic process;biosynthetic process;carbohydrate metabolic process;cellular metabolic process;cellular process;macromolecule metabolic process;metabolic process;nitrogen compound metabolic process;polysaccharide metabolic process;primary metabolic process;sulfur compound metabolic process	cell part;membrane	Glycosaminoglycan biosynthesis - chondroitin sulfate;Glycosaminoglycan biosynthesis - heparan sulfate	2	2	2	3.8	3.8	3.8	71.242
NaN	NaN	NaN	-1.79840183258057	NaN	-2.75675964355469	NaN	NaN	-0.961585998535156	-2.00723457336426	NaN	NaN	NaN	NaN	NaN	-2.39157485961914	NaN	NaN	NaN	NaN	-2.15704154968262	NaN	-1.43209648132324	NaN																arylsulfatase activity;binding;calcium ion binding;catalytic activity;cation binding;cerebroside-sulfatase activity;hydrolase activity;hydrolase activity, acting on ester bonds;ion binding;metal ion binding;sulfuric ester hydrolase activity	anatomical structure development;autophagy;catabolic process;cell recognition;cellular lipid metabolic process;cellular metabolic process;cellular process;developmental process;lipid metabolic process;macromolecule metabolic process;macromolecule modification;metabolic process;primary metabolic process;protein metabolic process;protein modification process;response to abiotic stimulus;response to…	cell part;cytoplasmic membrane-bounded vesicle;endosome;extracellular organelle;extracellular space;intracellular membrane-bounded organelle;intracellular organelle;lysosome;organelle;vacuole;vesicle	Lysosome;Sphingolipid metabolism	2	2	2	5.9	5.9	5.9	53.806
2.95209503173828	2.524489402771	3.06575202941895	2.89713764190674	2.47885608673096	2.63559341430664	2.39585590362549	2.00879287719727	2.03028297424316	3.42289543151855	0.820771217346191	2.44123363494873	2.77609252929688	3.72245025634766	3.26324844360352	2.15494918823242	2.1064624786377	2.68426895141602	3.31536293029785	2.84347343444824	2.21741676330566	3.77801322937012	2.71058082580566	3.18993759155273																binding;laminin receptor activity;receptor activity;ribonucleoprotein binding;ribosome binding;structural constituent of ribosome;structural molecule activity	biological adhesion;biosynthetic process;catabolic process;cell adhesion;cellular component assembly;cellular component disassembly;cellular component organization;cellular macromolecular complex assembly;cellular metabolic process;cellular nitrogen compound metabolic process;cellular process;establishment of localization;macromolecular complex assembly;macromolecule metabolic process;metabolic p…	cell part;cytoplasm;cytosol;extracellular organelle;intracellular membrane-bounded organelle;intracellular organelle;macromolecular complex;membrane;nucleus;organelle;plasma membrane;preribosome;ribonucleoprotein complex;small ribosomal subunit;vesicle	Ribosome	9	9	9	60.1	60.1	60.1	29.404
NaN	NaN	NaN	-4.25611209869385	-4.19752407073975	NaN	-5.38535308837891	NaN	-4.20976448059082	NaN	NaN	NaN	NaN	NaN	NaN	NaN	NaN	NaN	-4.02620887756348	-4.54193592071533	-3.64799499511719	NaN	-4.29937171936035	NaN																adenyl nucleotide binding;adenyl ribonucleotide binding;ATP binding;ATPase activity;ATPase activity, coupled;binding;catalytic activity;hydrolase activity;hydrolase activity, acting on acid anhydrides;hydrolase activity, acting on acid anhydrides, in phosphorus-containing anhydrides;nucleoside-triphosphatase activity;nucleotide binding;protein binding;protein complex binding;protein C-terminus bi…	cellular component organization;cellular localization;cellular process;establishment of localization;localization;metabolic process;organelle localization;organelle organization;peroxisome organization;protein targeting;protein transport;transport	cell part;cytoplasm;cytosol;extracellular organelle;intracellular membrane-bounded organelle;intracellular organelle;membrane;microbody;organelle;peroxisome;vesicle	Peroxisome	4	4	4	3.6	3.6	3.6	136.58
NaN	NaN	-2.64113616943359	-1.66160488128662	NaN	NaN	-1.70267391204834	NaN	-0.0152778625488281	-1.06182861328125	NaN	NaN	NaN	NaN	NaN	-2.41706466674805	NaN	NaN	-1.3798713684082	NaN	NaN	NaN	-3.15718269348145	NaN																binding;catalytic activity;endopeptidase activity;hydrolase activity;peptidase activity;peptidase activity, acting on L-amino acid peptides;protein binding;serine hydrolase activity;serine-type endopeptidase activity;serine-type peptidase activity;unfolded protein binding	anatomical structure development;behavior;biological regulation;catabolic process;cell communication;cell development;cellular component organization;cellular lipid metabolic process;cellular metabolic process;cellular process;developmental process;lipid metabolic process;macromolecule metabolic process;metabolic process;mitochondrion organization;multicellular organismal process;organelle organi…	cell part;cytoskeleton;cytosol;endoplasmic reticulum;extracellular region;intracellular membrane-bounded organelle;intracellular non-membrane-bounded organelle;intracellular organelle;macromolecular complex;membrane;mitochondrion;nucleus;organelle;protein complex;receptor complex	Parkinson's disease	3	3	3	11.6	11.6	11.6	45.112
-1.4045352935791	-4.32232284545898	-2.20945739746094	-3.55186557769775	NaN	-1.7425594329834	-3.54694652557373	-2.94169616699219	-2.43418884277344	-4.13971042633057	NaN	-2.13512897491455	NaN	-2.96469116210938	NaN	NaN	-4.57584762573242	-2.40568161010742	-4.11546421051025	-3.52287673950195	-3.82884883880615	-3.63299465179443	-3.95744037628174	-3.07516288757324																adenyl nucleotide binding;adenyl ribonucleotide binding;ATP binding;ATPase activity;ATPase activity, coupled;ATP-dependent helicase activity;ATP-dependent RNA helicase activity;binding;catalytic activity;helicase activity;hydrolase activity;hydrolase activity, acting on acid anhydrides;hydrolase activity, acting on acid anhydrides, in phosphorus-containing anhydrides;nucleic acid binding;nucleosi…	biological regulation;cellular metabolic process;cellular nitrogen compound metabolic process;cellular process;macromolecule metabolic process;metabolic process;mRNA metabolic process;mRNA processing;nitrogen compound metabolic process;nucleobase-containing compound metabolic process;primary metabolic process;RNA metabolic process;RNA processing;RNA splicing	cell part;cytoplasm;intracellular membrane-bounded organelle;intracellular non-membrane-bounded organelle;intracellular organelle;nucleolus;nucleus;organelle	Spliceosome	12	12	12	14.4	14.4	14.4	117.46
2.82607841491699	NaN	NaN	NaN	-1.50248050689697	-1.1872730255127	2.83593273162842	NaN	2.97480392456055	NaN	NaN	NaN	NaN	NaN	NaN	NaN	2.79682350158691	NaN	NaN	NaN	-0.865432739257813	-1.55782318115234	NaN	NaN																	biological regulation	cell part;cytosol;membrane		2	2	2	17.6	17.6	17.6	18.045
-2.71718215942383	NaN	NaN	-3.17294025421143	-3.76967906951904	1.01053047180176	NaN	-3.35358047485352	NaN	NaN	NaN	NaN	-2.81488418579102	-2.94135093688965	NaN	-4.55842876434326	-2.61047554016113	NaN	NaN	NaN	NaN	NaN	NaN	NaN																cysteine-type endopeptidase inhibitor activity;endopeptidase inhibitor activity;endopeptidase regulator activity;enzyme inhibitor activity;enzyme regulator activity;peptidase inhibitor activity;peptidase regulator activity	biological regulation	cell part;cytoplasm;cytosol;membrane		5	5	5	9.2	9.2	9.2	76.572
NaN	-3.20944690704346	-2.33143424987793	NaN	NaN	-1.49492645263672	-1.99452495574951	NaN	-1.50924491882324	0.126884460449219	NaN	-1.90614986419678	NaN	NaN	NaN	NaN	NaN	NaN	NaN	-2.44144630432129	-0.72477912902832	-1.4711856842041	NaN	-0.462970733642578																arachidonic acid binding;binding;carboxylic acid binding;fatty acid binding;icosanoid binding;icosatetraenoic acid binding;lipid binding;monocarboxylic acid binding;protein binding;SNAP receptor activity;SNARE binding	biological regulation;cellular component organization;cellular membrane organization;cellular process;establishment of localization;membrane docking;membrane fusion;membrane organization;organelle fusion;organelle organization;protein transport;transport;vesicle organization;vesicle-mediated transport	cell part;cell projection;cytoplasmic membrane-bounded vesicle;extracellular organelle;intracellular membrane-bounded organelle;intracellular organelle;lysosome;macromolecular complex;membrane;neuron projection;organelle;plasma membrane;protein complex;site of polarized growth;vacuole;vesicle	SNARE interactions in vesicular transport	2	2	2	11.3	11.3	11.3	23.243
-0.205589294433594	-0.655392646789551	NaN	-0.713170051574707	-1.37234783172607	NaN	-1.29759883880615	NaN	-0.953668594360352	-0.512886047363281	-0.184821128845215	0.810379981994629	-0.413064956665039	-0.37934684753418	-0.0220451354980469	-0.897642135620117	-1.39561080932617	-1.7016716003418	-0.731857299804688	-0.89201545715332	NaN	-0.490741729736328	-0.310361862182617	1.50698089599609																binding;protein binding;receptor binding	biological regulation;cell activation;cell proliferation;cellular process;immune system process;response to stimulus	cell part;extracellular organelle;organelle;vesicle	Cell adhesion molecules (CAMs)	3	3	3	12.9	12.9	12.9	41.767
-1.21115875244141	-0.276049613952637	-0.487890243530273	NaN	NaN	NaN	NaN	NaN	NaN	NaN	NaN	NaN	NaN	NaN	NaN	NaN	NaN	NaN	NaN	NaN	NaN	NaN	NaN	-0.484512329101563																binding;catalytic activity;cation binding;dUTP diphosphatase activity;hydrolase activity;hydrolase activity, acting on acid anhydrides;hydrolase activity, acting on acid anhydrides, in phosphorus-containing anhydrides;ion binding;magnesium ion binding;metal ion binding;nucleoside-triphosphate diphosphatase activity;pyrophosphatase activity	biosynthetic process;catabolic process;cellular aromatic compound metabolic process;cellular metabolic process;cellular nitrogen compound metabolic process;cellular process;DNA metabolic process;DNA replication;heterocycle metabolic process;macromolecule metabolic process;metabolic process;nitrogen compound metabolic process;nucleobase-containing compound catabolic process;nucleobase-containing c…	cell part;extracellular organelle;intracellular membrane-bounded organelle;intracellular organelle;mitochondrion;nucleoplasm;nucleus;organelle;vesicle	Pyrimidine metabolism	3	3	3	26.2	26.2	26.2	15.395
NaN	NaN	NaN	NaN	NaN	NaN	NaN	NaN	NaN	NaN	NaN	NaN	-0.108362197875977	3.99053573608398	NaN	NaN	NaN	NaN	NaN	NaN	NaN	NaN	NaN	NaN																binding;carbohydrate binding	biological regulation;homeostatic process	extracellular organelle;extracellular space;organelle;vesicle		4	4	4	44.2	44.2	44.2	18.878
-3.34643077850342	NaN	-3.28655624389648	-1.75037479400635	-2.29379940032959	-1.7108268737793	NaN	-3.60469627380371	NaN	-3.19167137145996	NaN	-4.5056209564209	NaN	NaN	NaN	-3.06313896179199	NaN	NaN	-2.97522735595703	-3.93475341796875	NaN	NaN	NaN	NaN																binding;cation binding;enzyme activator activity;enzyme regulator activity;GTPase activator activity;GTPase regulator activity;ion binding;metal ion binding;nucleoside-triphosphatase regulator activity;transition metal ion binding;zinc ion binding	biological regulation;cellular process;locomotion;response to chemical stimulus;response to external stimulus;response to stimulus;signal transduction	cell part;cytoplasm;cytosol;membrane	Endocytosis;Epithelial cell signaling in Helicobacter pylori infection;Regulation of actin cytoskeleton	4	4	3	10.5	10.5	8.4	76.805
2.68553352355957	0.768061637878418	NaN	-0.123055458068848	1.35962581634521	0.177593231201172	0.332009315490723	0.941511154174805	1.28936004638672	1.61624145507813	NaN	1.12451076507568	NaN	NaN	0.718835830688477	0.829687118530273	0.47175407409668	2.15682792663574	1.75372695922852	-1.98372650146484	0.409704208374023	2.80075645446777	NaN	0.847375869750977																binding;calcium ion binding;calcium-dependent cysteine-type endopeptidase activity;catalytic activity;cation binding;cysteine-type endopeptidase activity;cysteine-type peptidase activity;endopeptidase activity;hydrolase activity;ion binding;metal ion binding;peptidase activity;peptidase activity, acting on L-amino acid peptides	biological regulation;cellular component disassembly;cellular component organization;cellular process;extracellular matrix organization;extracellular structure organization;macromolecule metabolic process;metabolic process;primary metabolic process;protein metabolic process;proteolysis	cell part;cytoplasm;cytosol;extracellular organelle;membrane;organelle;plasma membrane;vesicle		6	6	6	30.6	30.6	30.6	29.44
-0.216833114624023	-1.04747486114502	NaN	-0.164416313171387	-0.506421089172363	0.245849609375	-0.38962459564209	-1.40417098999023	-1.19025039672852	-0.213699340820313	NaN	NaN	NaN	NaN	NaN	-0.869289398193359	NaN	0.772375106811523	0.293804168701172	-1.38930892944336	-1.65823745727539	-0.493856430053711	NaN	-0.515073776245117																	biological regulation;cellular metabolic process;cellular process;macromolecule metabolic process;macromolecule modification;metabolic process;phosphorus metabolic process;primary metabolic process;protein dephosphorylation;protein metabolic process;protein modification process	cell part;DNA-directed RNA polymerase II, holoenzyme;macromolecular complex;protein complex		2	2	2	27.6	27.6	27.6	13.578
2.93105506896973	2.96895503997803	3.97043418884277	4.33753108978271	3.95852184295654	3.96457481384277	4.07424831390381	6.12031555175781	3.96136093139648	3.946044921875	2.95668697357178	3.47205066680908	2.50286483764648	2.4449634552002	3.27804374694824	3.80045318603516	3.69204521179199	3.7925968170166	4.24048805236816	6.13349723815918	3.20156478881836	3.19145202636719	2.7626895904541	4.16828346252441									+						Sec62-GFP_Fam134BTMD-GFP	catalytic activity;oxidoreductase activity		cell part;membrane		14	14	14	56.8	56.8	56.8	33.524
6.15355682373047	5.92388439178467	6.37203025817871	7.05183506011963	6.95643329620361	5.26651763916016	5.28558254241943	5.69875526428223	6.11798477172852	6.04654312133789	7.17859745025635	5.92813587188721	6.14455032348633	5.99421119689941	6.34634017944336	6.91805076599121	6.72645568847656	4.86544418334961	5.25805854797363	5.8429069519043	5.96221923828125	6.01034545898438	7.29143142700195	6.18063163757324				+	+			+				+			Sec62-GFP_Fam134BLIR-GFP;Sec62-GFP_GFP-TM17;Sec62-GFP_GFP-TM17-Sec62cyt107;Sec62-GFP_Sec62TMD-GFP	catalytic activity;dolichyl-diphosphooligosaccharide-protein glycotransferase activity;oligosaccharyl transferase activity;transferase activity;transferase activity, transferring glycosyl groups;transferase activity, transferring hexosyl groups	biosynthetic process;carbohydrate metabolic process;cell activation;cellular metabolic process;cellular process;establishment of localization;immune system process;macromolecule metabolic process;macromolecule modification;metabolic process;peptidyl-amino acid modification;primary metabolic process;protein glycosylation;protein metabolic process;protein modification process;protein targeting;prot…	cell part;endoplasmic reticulum;intracellular membrane-bounded organelle;intracellular organelle;macromolecular complex;membrane;organelle;protein complex	N-Glycan biosynthesis;Protein processing in endoplasmic reticulum;Various types of N-glycan biosynthesis	16	16	16	54.6	54.6	54.6	50.8
0.0695724487304688	-0.838887214660645	-0.425338745117188	0.0580320358276367	-0.214926719665527	-1.18886184692383	-1.38303852081299	-0.680112838745117	-0.240808486938477	0.453948974609375	-0.932318687438965	NaN	-0.870969772338867	NaN	-0.713884353637695	-0.661081314086914	NaN	NaN	NaN	-0.563497543334961	NaN	NaN	NaN	-0.253368377685547																binding;molecular transducer activity;protein binding;protein domain specific binding;signal transducer activity;WW domain binding	biological regulation;cellular process;regulation of protein modification process;regulation of transport;response to stimulus;signal transduction	cell part;cytoplasm;endoplasmic reticulum;Golgi apparatus;intracellular membrane-bounded organelle;intracellular organelle;membrane;mitochondrion;organelle		2	2	2	16.9	16.9	16.9	19.548
NaN	NaN	NaN	NaN	NaN	NaN	-4.05559730529785	NaN	NaN	NaN	NaN	-4.38805961608887	NaN	NaN	NaN	NaN	NaN	NaN	NaN	-4.57000350952148	NaN	NaN	NaN	-4.47877883911133																adenyl nucleotide binding;adenyl ribonucleotide binding;ATP binding;binding;catalytic activity;cyclin-dependent protein kinase activity;kinase activity;nucleotide binding;phosphotransferase activity, alcohol group as acceptor;protein kinase activity;protein serine/threonine kinase activity;purine nucleotide binding;purine ribonucleoside triphosphate binding;purine ribonucleotide binding;ribonucle…	biological regulation;cell death;cell proliferation;cellular component organization;cellular metabolic process;cellular process;death;macromolecule metabolic process;macromolecule modification;metabolic process;mitosis;nuclear division;organelle fission;organelle organization;phosphorus metabolic process;primary metabolic process;protein metabolic process;protein modification process;protein phos…	cell part;cytoplasm;intracellular membrane-bounded organelle;intracellular organelle;nucleoplasm;nucleus;organelle		2	2	2	2.7	2.7	2.7	86.823
-3.65149688720703	-4.83105373382568	-1.85927200317383	-3.09557819366455	-3.35736274719238	-3.81864070892334	NaN	NaN	-2.44369506835938	-2.1170539855957	-0.308703422546387	-4.57974720001221	NaN	NaN	NaN	-5.3811502456665	NaN	-4.30344486236572	NaN	NaN	NaN	NaN	NaN	-5.10625076293945																adenyl nucleotide binding;adenyl ribonucleotide binding;ATP binding;binding;catalytic activity;creatine kinase activity;kinase activity;nucleotide binding;phosphotransferase activity, alcohol group as acceptor;phosphotransferase activity, nitrogenous group as acceptor;protein kinase activity;protein serine/threonine kinase activity;purine nucleotide binding;purine ribonucleoside triphosphate bind…	anatomical structure morphogenesis;biological regulation;cell communication;cell-cell signaling;cellular component assembly;cellular component morphogenesis;cellular component organization;cellular localization;cellular membrane organization;cellular metabolic process;cellular process;cytoskeleton organization;developmental process;immune system process;localization;macromolecule metabolic proces…	cell part;cell projection;cytoplasm;cytoskeleton;cytosol;endosome;extracellular organelle;Golgi apparatus;intracellular membrane-bounded organelle;intracellular non-membrane-bounded organelle;intracellular organelle;membrane;neuron projection;nucleoplasm;nucleus;organelle;vesicle	MAPK signaling pathway	7	7	6	5	5	4.4	132.16
4.62693405151367	3.7143030166626	3.76511383056641	4.22188282012939	4.06069087982178	3.93387413024902	3.56182765960693	3.35029983520508	3.39741706848145	3.79262542724609	2.40743160247803	3.56219577789307	3.53177642822266	3.66749572753906	3.43690490722656	3.03044509887695	3.28012657165527	2.9916934967041	3.28012275695801	3.08061790466309	2.64328575134277	3.13700294494629	2.92001533508301	3.76664543151855																adenyl nucleotide binding;adenyl ribonucleotide binding;ATP binding;ATPase activity;ATPase activity, coupled;ATP-dependent DNA helicase activity;ATP-dependent helicase activity;ATP-dependent RNA helicase activity;binding;catalytic activity;CTPase activity;DNA binding;DNA helicase activity;DNA-dependent ATPase activity;eukaryotic initiation factor 4E binding;GTPase activity;helicase activity;hydro…	biological regulation;biosynthetic process;cell motility;cellular component assembly;cellular component movement;cellular component organization;cellular macromolecular complex assembly;cellular metabolic process;cellular nitrogen compound metabolic process;cellular process;chromosome segregation;developmental process;DNA geometric change;DNA metabolic process;immune system process;locomotion;mac…	cell part;cytoplasm;extracellular organelle;intracellular membrane-bounded organelle;intracellular non-membrane-bounded organelle;intracellular organelle;macromolecular complex;membrane;nucleolus;nucleus;organelle;ribonucleoprotein complex;vesicle	RIG-I-like receptor signaling pathway	26	26	25	47.3	47.3	45.6	73.243
-2.94253540039063	NaN	-3.58333778381348	-3.71570205688477	-3.3930835723877	NaN	NaN	NaN	NaN	-4.10596942901611	NaN	NaN	NaN	NaN	NaN	NaN	NaN	NaN	NaN	NaN	NaN	NaN	NaN	NaN																				87	1	1	44.1	0.7	0.7	282.83
-1.04367065429688	NaN	NaN	-2.38358974456787	NaN	-2.20736122131348	NaN	-2.61141014099121	NaN	-2.87863922119141	NaN	NaN	NaN	NaN	NaN	NaN	NaN	NaN	-2.0794620513916	-0.778360366821289	NaN	-1.37435340881348	NaN	-1.51551246643066																binding;cation binding;enzyme activator activity;enzyme regulator activity;GTPase activator activity;GTPase regulator activity;ion binding;metal ion binding;nucleoside-triphosphatase regulator activity;transition metal ion binding;zinc ion binding	cellular process;establishment of localization;protein transport;transport;vesicle-mediated transport	cell part;cytoplasm;Golgi apparatus;intracellular membrane-bounded organelle;intracellular non-membrane-bounded organelle;intracellular organelle;membrane;nucleolus;organelle;plasma membrane	Endocytosis	5	5	3	16.6	16.6	11.4	42.153
NaN	NaN	NaN	-0.10667896270752	NaN	NaN	-0.768214225769043	NaN	NaN	-0.960350036621094	NaN	-0.837931632995605	NaN	NaN	NaN	1.13188743591309	0.83717155456543	-0.596216201782227	-0.16981315612793	-0.398378372192383	0.561351776123047	-0.204196929931641	NaN	-0.560375213623047																acid-amino acid ligase activity;adenyl nucleotide binding;adenyl ribonucleotide binding;ATP binding;binding;catalytic activity;enzyme binding;ligase activity;ligase activity, forming carbon-nitrogen bonds;nucleotide binding;protein binding;purine nucleotide binding;purine ribonucleoside triphosphate binding;purine ribonucleotide binding;ribonucleotide binding;small conjugating protein ligase acti…	biological regulation;catabolic process;cellular component organization;cellular metabolic process;cellular nitrogen compound metabolic process;cellular process;chromatin modification;chromatin organization;chromosome organization;developmental process;DNA metabolic process;DNA repair;embryo development;histone modification;immune system process;macromolecule metabolic process;macromolecule modif…	cell part;chromosome;cytoplasm;cytosol;intracellular non-membrane-bounded organelle;intracellular organelle;macromolecular complex;organelle;protein complex;ubiquitin conjugating enzyme complex;ubiquitin ligase complex	Ubiquitin mediated proteolysis	2	2	1	25.2	25.2	8.4	13.635
NaN	NaN	NaN	NaN	NaN	NaN	NaN	NaN	NaN	NaN	NaN	NaN	NaN	NaN	NaN	NaN	-1.33261680603027	NaN	NaN	NaN	NaN	NaN	NaN	NaN																binding;protein binding;small conjugating protein binding;ubiquitin binding	catabolic process;cellular metabolic process;cellular process;establishment of localization;macromolecule metabolic process;metabolic process;primary metabolic process;protein metabolic process;protein transport;proteolysis;proteolysis involved in cellular protein catabolic process;transport	cell part;cytoplasm;cytosol;Golgi apparatus;intracellular membrane-bounded organelle;intracellular organelle;macromolecular complex;membrane;organelle;plasma membrane;protein complex		2	2	2	7.4	7.4	7.4	57.854
-1.57625007629395	NaN	-2.84628677368164	-2.34554195404053	NaN	-2.76557159423828	2.68544483184814	-2.11956787109375	-2.6452751159668	-2.61104011535645	NaN	NaN	NaN	-3.41874408721924	-3.4328145980835	-2.92134094238281	NaN	2.78059196472168	2.70413398742676	-2.36033630371094	3.03981018066406	-3.26800727844238	NaN	-2.54832649230957																binding;cation binding;cytoskeletal protein binding;DNA binding;enzyme binding;histone binding;histone deacetylase binding;ion binding;metal ion binding;nucleic acid binding;phosphoprotein binding;protein binding;ribonucleoprotein binding;scaffold protein binding;transition metal ion binding;tubulin binding;zinc ion binding	biological regulation;biosynthetic process;cellular metabolic process;cellular nitrogen compound metabolic process;cellular process;macromolecule metabolic process;metabolic process;nitrogen compound metabolic process;nucleobase-containing compound metabolic process;primary metabolic process;RNA metabolic process	cell part;intracellular membrane-bounded organelle;intracellular non-membrane-bounded organelle;intracellular organelle;kinetochore;macromolecular complex;nucleolus;nucleoplasm;nucleus;organelle;protein complex		3	3	3	11.4	11.4	11.4	36.43
-0.113641738891602	-0.984299659729004	-2.67760848999023	-1.77478122711182	-2.51939296722412	NaN	-0.595892906188965	NaN	-2.06475257873535	-1.73384857177734	-2.16237354278564	-1.97968578338623	-0.130138397216797	NaN	0.996809005737305	-2.46097564697266	-3.31970977783203	-2.15863227844238	-0.679389953613281	-0.0909538269042969	-2.1407585144043	NaN	-1.89128875732422	-0.0622901916503906								+		+		+			Sec62-GFP_Fam134BLIR-GFP;Sec62-GFP_GFP-TM17;Sec62-GFP_GFP-TM17-Fam134Bcyt223	active transmembrane transporter activity;antiporter activity;cation transmembrane transporter activity;cation:cation antiporter activity;hydrogen ion transmembrane transporter activity;inorganic cation transmembrane transporter activity;ion transmembrane transporter activity;metal ion transmembrane transporter activity;monovalent cation:hydrogen antiporter activity;monovalent inorganic cation tr…	anatomical structure development;anatomical structure morphogenesis;biological regulation;cell growth;cellular component morphogenesis;cellular component organization;cellular process;developmental process;establishment of localization;growth;homeostatic process;ion transport;response to stimulus;signal transduction;transmembrane transport;transport	cell part;cell projection;endosome;intracellular membrane-bounded organelle;intracellular organelle;membrane;neuron projection;organelle;plasma membrane;synapse;vesicle		4	4	4	7.2	7.2	7.2	75.839
NaN	NaN	-3.00541114807129	NaN	NaN	NaN	NaN	NaN	NaN	NaN	NaN	NaN	NaN	NaN	-2.02003479003906	NaN	NaN	NaN	NaN	NaN	NaN	NaN	-3.46031665802002	NaN																antigen binding;binding;peptide antigen binding;peptide binding;protein binding;receptor binding;TAP binding;TAP1 binding;TAP2 binding	biological regulation;cellular process;immune system process;response to chemical stimulus;response to stimulus;signal transduction	cell part;cell surface;endoplasmic reticulum;intracellular membrane-bounded organelle;intracellular organelle;macromolecular complex;membrane;MHC protein complex;organelle;plasma membrane;protein complex	Allograft rejection;Antigen processing and presentation;Autoimmune thyroid disease;Cell adhesion molecules (CAMs);Endocytosis;Graft-versus-host disease;Natural killer cell mediated cytotoxicity;Phagosome;Type I diabetes mellitus;Viral myocarditis	4	2	2	15.9	6.9	6.9	37.746
8.39120292663574	7.74959468841553	7.09237098693848	8.68395137786865	8.42829036712646	9.3717098236084	9.15901279449463	7.79092025756836	9.12156295776367	8.98732566833496	7.25246715545654	7.58955860137939	8.35902976989746	8.09880828857422	7.00463104248047	8.79525184631348	8.46605110168457	9.22952270507813	9.29487037658691	8.1056957244873	9.15984916687012	9.15359497070313	7.51599502563477	8.03094863891602				+			+	+		+	+	+			Sec62-GFP_Fam134B-GFP;Sec62-GFP_Fam134BLIR-GFP;Sec62-GFP_GFP-TM17;Sec62-GFP_GFP-TM17-Fam134Bcyt223;Sec62-GFP_GFP-TM17-Fam134Bcyt223LIR;Sec62-GFP_Sec62TMD-GFP					45	40	28	80.5	77.4	55.8	70.108
NaN	-5.47363567352295	NaN	NaN	NaN	NaN	NaN	NaN	NaN	NaN	NaN	NaN	NaN	NaN	-4.10211181640625	NaN	NaN	NaN	NaN	NaN	NaN	NaN	NaN	0.438329696655273																				2	2	2	5.1	5.1	5.1	54.714
1.69890403747559	1.57230854034424	2.33657073974609	2.89110279083252	3.28291034698486	2.24877738952637	2.79368114471436	4.47879219055176	1.42669296264648	1.37757301330566	0.140898704528809	1.69164371490479	1.19577598571777	1.01974678039551	1.80436897277832	2.49012756347656	1.80722618103027	2.05331230163574	2.26532554626465	4.83688163757324	1.92799758911133	1.46100044250488	-0.273591995239258	2.62022590637207									+						Sec62-GFP_Fam134BTMD-GFP	catalytic activity;hydrolase activity		cell part		21	21	21	42.9	42.9	42.9	67.518
-2.71976089477539	-1.09503841400146	-2.20831108093262	-2.42883968353271	-1.71740055084229	-3.56974411010742	NaN	NaN	NaN	-5.78685283660889	NaN	NaN	NaN	NaN	NaN	-4.18011093139648	NaN	NaN	NaN	NaN	NaN	NaN	NaN	NaN																binding;chromatin binding;histone acetyl-lysine binding;histone binding;protein binding	biological regulation;biosynthetic process;cellular component assembly;cellular component organization;cellular macromolecular complex assembly;cellular metabolic process;cellular nitrogen compound metabolic process;cellular process;chromatin modification;chromatin organization;chromosome organization;macromolecular complex assembly;macromolecule metabolic process;metabolic process;multicellular …	cell part;cytoplasm;intracellular membrane-bounded organelle;intracellular organelle;nucleus;organelle		11	11	11	16	16	16	88.288
NaN	NaN	NaN	-1.96714115142822	NaN	-2.03775596618652	NaN	NaN	NaN	NaN	1.34791851043701	NaN	NaN	NaN	NaN	-2.78096389770508	NaN	NaN	NaN	NaN	NaN	NaN	0.0989093780517578	NaN																binding;catalytic activity;ceramidase activity;glucosylceramidase activity;hydrolase activity;hydrolase activity, acting on carbon-nitrogen (but not peptide) bonds;hydrolase activity, acting on carbon-nitrogen (but not peptide) bonds, in linear amides;hydrolase activity, acting on glycosyl bonds;hydrolase activity, hydrolyzing O-glycosyl compounds;protein binding;receptor binding	alcohol metabolic process;amine metabolic process;anatomical structure morphogenesis;biological regulation;biosynthetic process;carbohydrate metabolic process;catabolic process;cellular lipid metabolic process;cellular metabolic process;cellular nitrogen compound metabolic process;cellular process;developmental process;homeostatic process;lipid metabolic process;metabolic process;multicellular or…	cell part;extracellular organelle;membrane;organelle;vesicle	Lysosome;Other glycan degradation;Sphingolipid metabolism	5	5	5	14.9	14.9	14.9	50.263
NaN	NaN	-3.44854545593262	NaN	NaN	NaN	NaN	NaN	-2.90018463134766	-1.54272651672363	NaN	-3.40757751464844	NaN	NaN	NaN	NaN	NaN	NaN	NaN	NaN	NaN	-2.51682281494141	-1.79496765136719	-2.25875473022461																binding;catalytic activity;methyltransferase activity;protein binding;protein domain specific binding;S-adenosylmethionine-dependent methyltransferase activity;S-methyltransferase activity;thiopurine S-methyltransferase activity;transferase activity;transferase activity, transferring one-carbon groups	amine metabolic process;cell death;cell junction organization;cellular amino acid metabolic process;cellular component assembly;cellular component disassembly;cellular component organization;cellular ketone metabolic process;cellular metabolic process;cellular nitrogen compound metabolic process;cellular process;cofactor metabolic process;death;heterocycle metabolic process;macromolecular complex…	cell part;cytoplasmic membrane-bounded vesicle;cytosol;intracellular membrane-bounded organelle;intracellular organelle;membrane;organelle;plasma membrane;vesicle	Cell adhesion molecules (CAMs);Hepatitis C;Leukocyte transendothelial migration;Pathogenic Escherichia coli infection;Tight junction	6	6	6	18.2	18.2	18.2	59.143
NaN	-3.19410800933838	-2.65378570556641	-1.96781826019287	-2.20022678375244	-4.43566226959229	-4.29577827453613	-3.91204357147217	-2.82099342346191	NaN	-2.00446605682373	NaN	NaN	-2.94067764282227	-2.38116073608398	-1.37602806091309	-2.14892387390137	-5.71937561035156	NaN	-3.1515941619873	NaN	-2.72668266296387	-1.2261962890625	-2.94603729248047																binding;carbohydrate binding		cell part;membrane		48	2	2	54.6	1.3	1.3	139.54
NaN	NaN	NaN	NaN	NaN	NaN	-3.82499408721924	-3.73866653442383	-2.2017993927002	-2.11195373535156	NaN	NaN	NaN	NaN	-2.30964279174805	NaN	NaN	NaN	NaN	-3.02364730834961	NaN	NaN	NaN	NaN																active transmembrane transporter activity;anion transmembrane transporter activity;anion:cation symporter activity;binding;cation transmembrane transporter activity;cation:chloride symporter activity;chloride transmembrane transporter activity;enzyme binding;inorganic anion transmembrane transporter activity;ion transmembrane transporter activity;kinase binding;potassium:chloride symporter activi…	behavior;biological regulation;cell communication;cell-cell signaling;cellular homeostasis;cellular ion homeostasis;cellular process;establishment of localization;growth;homeostatic process;ion transport;multicellular organismal process;neurological system process;response to abiotic stimulus;response to chemical stimulus;response to drug;response to stimulus;signaling;transmembrane transport;tra…	cell body;cell part;membrane;neuronal cell body;plasma membrane	Collecting duct acid secretion	5	5	4	5.7	5.7	5.1	119.13
2.9510555267334	3.04214572906494	3.75137138366699	NaN	NaN	NaN	1.90521335601807	NaN	1.83828163146973	1.87370491027832	2.81564426422119	2.17154979705811	2.62754440307617	2.69469833374023	3.89294624328613	NaN	NaN	NaN	NaN	2.17619705200195	NaN	NaN	NaN	2.23849296569824																antigen binding;binding;identical protein binding;peptide antigen binding;peptide binding;protein binding;protein dimerization activity;protein homodimerization activity;receptor binding	biological regulation;cellular process;immune system process;response to chemical stimulus;response to stimulus;response to stress;signal transduction	cell part;macromolecular complex;membrane;MHC protein complex;plasma membrane;protein complex	Allograft rejection;Antigen processing and presentation;Autoimmune thyroid disease;Cell adhesion molecules (CAMs);Endocytosis;Graft-versus-host disease;Natural killer cell mediated cytotoxicity;Phagosome;Type I diabetes mellitus;Viral myocarditis	2	1	1	6.8	3	3	38.254
1.44597244262695	0.322491645812988	-0.0959911346435547	0.924820899963379	0.091954231262207	0.400119781494141	0.0823678970336914	-0.358842849731445	0.124639511108398	0.689815521240234	-0.368857383728027	-0.00821399688720703	0.730657577514648	-0.287057876586914	-0.7666015625	-0.727092742919922	-0.897018432617188	-0.479782104492188	-2.12579345703125	-0.599205017089844	-1.93248558044434	-1.32514953613281	-0.487789154052734	0.168296813964844																binding;DNA binding;identical protein binding;nucleic acid binding;nucleotide binding;protein binding	biological regulation;biosynthetic process;cell death;cellular metabolic process;cellular nitrogen compound metabolic process;cellular process;death;macromolecule metabolic process;metabolic process;mRNA metabolic process;mRNA processing;nitrogen compound metabolic process;nucleobase-containing compound metabolic process;primary metabolic process;RNA metabolic process;RNA processing;RNA splicing	cell part;Golgi apparatus;intracellular membrane-bounded organelle;intracellular organelle;macromolecular complex;mitochondrion;nucleoplasm;organelle;ribonucleoprotein complex	Spliceosome	11	11	11	26.5	26.5	26.5	54.626
-0.738622665405273	-1.85416889190674	NaN	-0.215298652648926	-1.11962604522705	-1.77606582641602	-1.71848201751709	-1.4718132019043	-0.410577774047852	-0.359308242797852	NaN	-1.30898952484131	-0.701251983642578	-0.677394866943359	NaN	0.0960922241210938	-1.36031913757324	-0.37696647644043	-2.21881484985352	NaN	-0.883871078491211	-1.79648780822754	NaN	-0.810930252075195																ATPase activator activity;ATPase regulator activity;binding;chaperone binding;DNA binding;enzyme activator activity;enzyme regulator activity;heat shock protein binding;nucleic acid binding;nucleoside-triphosphatase regulator activity;protein binding;protein binding involved in protein folding;unfolded protein binding	anatomical structure development;biological adhesion;biological regulation;cell adhesion;cell differentiation;cellular component organization;cellular localization;cellular metabolic process;cellular process;cytoskeleton organization;developmental process;extracellular matrix organization;extracellular structure organization;localization;macromolecule metabolic process;metabolic process;organelle…	cell part;cytoplasm;cytosol;intracellular membrane-bounded organelle;intracellular organelle;membrane;nucleoplasm;nucleus;organelle		5	5	4	23.7	23.7	20.7	36.657
1.55421447753906	1.77493762969971	2.94556999206543	2.45768642425537	2.6411771774292	0.678497314453125	0.818507194519043	1.82033920288086	1.85649108886719	-1.70739555358887	3.16265392303467	1.80015850067139	1.44656753540039	1.22745513916016	2.25031852722168	2.3657112121582	2.93967056274414	0.689336776733398	0.868194580078125	2.56947708129883	1.51291847229004	-0.456550598144531	3.48795700073242	2.86647605895996					+		+	+				+			Sec62-GFP_Fam134B-GFP;Sec62-GFP_Fam134BLIR-GFP;Sec62-GFP_GFP-TM17;Sec62-GFP_GFP-TM17-Sec62cyt107	arylesterase activity;binding;carboxylic ester hydrolase activity;catalytic activity;cation binding;hydrolase activity;hydrolase activity, acting on ester bonds;identical protein binding;ion binding;metal ion binding;protein binding	catabolic process;cellular aromatic compound metabolic process;cellular metabolic process;cellular process;metabolic process;response to chemical stimulus;response to oxidative stress;response to stimulus;response to stress	cell part;extracellular region;intracellular membrane-bounded organelle;intracellular organelle;lysosome;membrane;mitochondrion;nucleus;organelle;plasma membrane;vacuole	Aminobenzoate degradation;Bisphenol degradation	16	16	16	76	76	76	41.527
0.138801574707031	0.128443717956543	-0.00260543823242188	-0.983454704284668	-0.692257881164551	NaN	NaN	0.223201751708984	0.557615280151367	-1.61919021606445	-0.102139472961426	0.0184659957885742	NaN	-1.47016143798828	-1.17643547058105	-0.116411209106445	-0.565143585205078	NaN	-0.719072341918945	NaN	-1.17063140869141	0.815517425537109	1.67819213867188	NaN																		extracellular region		4	4	4	40.7	40.7	40.7	13.171
NaN	NaN	NaN	NaN	NaN	NaN	NaN	NaN	-3.59661293029785	NaN	NaN	NaN	NaN	NaN	NaN	NaN	NaN	NaN	NaN	-1.00146293640137	NaN	NaN	NaN	-3.84355068206787																binding;cation binding;ion binding;metal ion binding;nucleic acid binding;nucleotide binding;structural molecule activity;transition metal ion binding;zinc ion binding	biological regulation	cell part;intracellular membrane-bounded organelle;intracellular organelle;membrane;nucleoplasm;nucleus;organelle		4	4	4	8.8	8.8	8.8	88.358
-1.35867691040039	NaN	-3.0743236541748	-1.26138019561768	-1.32528591156006	NaN	-1.8093957901001	-1.48038482666016	-2.8806209564209	-2.4190616607666	-2.21747493743896	NaN	NaN	-2.1540641784668	-1.6772632598877	-0.934860229492188	-0.928167343139648	NaN	-2.49490165710449	-0.372461318969727	NaN	-2.49375915527344	-2.26883697509766	-1.81136131286621																adenyl nucleotide binding;adenyl ribonucleotide binding;ATP binding;binding;calcium ion binding;catalytic activity;cation binding;identical protein binding;ion binding;kinase activity;MAP kinase kinase kinase activity;metal ion binding;molecular transducer activity;nucleotide binding;phosphotransferase activity, alcohol group as acceptor;protein binding;protein kinase activity;protein serine/thre…	anatomical structure development;anatomical structure morphogenesis;behavior;biological regulation;carbohydrate transport;cell activation;cell communication;cell death;cell differentiation;cell proliferation;cell-cell signaling;cellular component assembly;cellular component organization;cellular metabolic process;cellular process;coagulation;cytoskeleton organization;death;developmental process;e…	cell body;cell part;cell projection;cytoplasm;cytosol;Golgi apparatus;intracellular membrane-bounded organelle;intracellular organelle;membrane;mitochondrion;neuron projection;nucleus;organelle;plasma membrane;pseudopodium	Acute myeloid leukemia;B cell receptor signaling pathway;Bladder cancer;Chemokine signaling pathway;Chronic myeloid leukemia;Colorectal cancer;Endometrial cancer;ErbB signaling pathway;Fc epsilon RI signaling pathway;Fc gamma R-mediated phagocytosis;Focal adhesion;Gap junction;Glioma;GnRH signaling pathway;Hepatitis C;Insulin signaling pathway;ko05152;Long-term depression;Long-term potentiation;M…	3	3	3	13.2	13.2	13.2	31.027
-0.57701301574707	0.352692604064941	-0.512968063354492	-0.794751167297363	-0.648196220397949	-1.56446075439453	0.679705619812012	0.907268524169922	-0.431585311889648	-1.40860176086426	-0.158690452575684	1.65724468231201	-0.276739120483398	-1.87642860412598	-0.93896484375	-0.454231262207031	-0.73954963684082	0.990871429443359	-2.19930267333984	1.51229095458984	-0.965948104858398	-1.23467254638672	1.20709037780762	1.58484077453613													+		Sec62-GFP_Tex264TMD-GFP	binding;identical protein binding;protein binding;protein dimerization activity;protein homodimerization activity	alcohol metabolic process;amine metabolic process;biological regulation;carbohydrate metabolic process;catabolic process;cellular homeostasis;cellular ion homeostasis;cellular lipid metabolic process;cellular metabolic process;cellular process;homeostatic process;lipid metabolic process;locomotion;macromolecule metabolic process;metabolic process;multicellular organismal process;neurological syst…	cell part;endoplasmic reticulum;intracellular membrane-bounded organelle;intracellular organelle;membrane;nucleoplasm;organelle		2	2	2	19.9	19.9	19.9	19.299
-0.605472564697266	NaN	-0.539825439453125	-0.0703268051147461	-0.68419361114502	NaN	-0.627545356750488	-0.833856582641602	-0.205659866333008	NaN	NaN	NaN	NaN	NaN	NaN	NaN	NaN	NaN	0.876953125	-0.836292266845703	NaN	NaN	NaN	-0.684576034545898																	cellular component organization;cellular metabolic process;cellular process;cytoskeleton organization;macromolecule metabolic process;macromolecule modification;metabolic process;organelle organization;primary metabolic process;protein metabolic process;protein modification by small protein conjugation or removal;protein modification process	cell part;cytoplasm;cytoskeleton;intracellular non-membrane-bounded organelle;intracellular organelle;macromolecular complex;organelle;protein complex;ubiquitin ligase complex		2	2	2	43.1	43.1	43.1	6.3261
NaN	NaN	-2.21824836730957	-1.2988977432251	-1.73441028594971	-1.59465980529785	-4.14337825775146	NaN	NaN	-1.26477432250977	NaN	NaN	NaN	NaN	NaN	NaN	NaN	NaN	NaN	NaN	NaN	NaN	NaN	-1.12382888793945																adenyl nucleotide binding;adenyl ribonucleotide binding;ATP binding;binding;catalytic activity;kinase activity;nucleotide binding;phosphotransferase activity, alcohol group as acceptor;protein binding;protein kinase activity;purine nucleotide binding;purine ribonucleoside triphosphate binding;purine ribonucleotide binding;receptor binding;ribonucleotide binding;transferase activity;transferase ac…	biological regulation;cellular component organization;cellular membrane organization;cellular metabolic process;cellular process;endocytosis;endosome transport;establishment of localization;macromolecule metabolic process;membrane invagination;membrane organization;metabolic process;regulation of transport;transport;vacuolar transport;vesicle-mediated transport	cell part;cytoplasmic membrane-bounded vesicle;Golgi apparatus;intracellular membrane-bounded organelle;intracellular organelle;membrane;organelle;vesicle		2	2	2	3.4	3.4	3.4	77.053
-1.71146202087402	-0.173722267150879	-2.90251350402832	-2.77441120147705	-3.32644367218018	-3.61098766326904	-2.94727230072021	-1.66605186462402	0.240669250488281	-2.97850036621094	NaN	-1.76344394683838	-0.718900680541992	-2.79519844055176	-1.24847412109375	-0.0443496704101563	-0.963373184204102	-2.93173789978027	-0.925449371337891	-1.65188407897949	0.303379058837891	0.504150390625	-0.719657897949219	-1.0262393951416																binding;cytoskeletal protein binding;identical protein binding;lipid binding;phosphatidic acid binding;phospholipid binding;protein binding;transporter activity	anatomical structure morphogenesis;biological regulation;cellular component assembly;cellular component morphogenesis;cellular component organization;cellular membrane organization;cellular process;cytoskeleton organization;developmental process;endocytosis;establishment of localization;membrane invagination;membrane organization;organelle organization;regulation of transport;transport;vesicle-me…	cell part;cytoplasm;cytoskeleton;cytosol;endosome;extracellular organelle;intracellular membrane-bounded organelle;intracellular non-membrane-bounded organelle;intracellular organelle;membrane;nucleoplasm;organelle;vesicle		8	8	8	18.6	18.6	18.6	51.828
-1.90274047851563	NaN	-1.42867279052734	0.170208930969238	-0.451956748962402	NaN	NaN	NaN	-0.694147109985352	NaN	NaN	NaN	NaN	-1.02554130554199	-1.87811660766602	-0.115541458129883	0.310665130615234	NaN	NaN	-0.182245254516602	-1.94393348693848	NaN	1.22697448730469	0.132213592529297																binding;damaged DNA binding;DNA binding;enzyme binding;histone binding;nucleic acid binding;protein binding	biological regulation;cell cycle;cellular component assembly;cellular component disassembly;cellular component organization;cellular macromolecular complex assembly;cellular metabolic process;cellular nitrogen compound metabolic process;cellular process;chromatin organization;chromosome organization;DNA metabolic process;DNA recombination;DNA repair;macromolecular complex assembly;macromolecule m…	cell part;chromosome;extracellular organelle;intracellular membrane-bounded organelle;intracellular non-membrane-bounded organelle;intracellular organelle;macromolecular complex;nuclear chromosome;nucleoplasm;nucleosome;nucleus;organelle;vesicle	Systemic lupus erythematosus	5	1	1	42	17.2	17.2	18.481
-0.776235580444336	-2.62351894378662	-1.06093215942383	0.567757606506348	-1.17529582977295	1.56319427490234	-0.901402473449707	-0.0578079223632813	-0.33648681640625	-0.897163391113281	NaN	-0.569661140441895	-2.00326728820801	-2.58313179016113	-3.17044639587402	-0.507164001464844	-3.46339988708496	-0.191810607910156	-0.390020370483398	2.44642639160156	-2.5694694519043	-0.58601188659668	-1.68944358825684	0.287502288818359																binding;nucleic acid binding;nucleotide binding;poly-pyrimidine tract binding;pre-mRNA binding;RNA binding;single-stranded RNA binding	anatomical structure morphogenesis;biological regulation;cell maturation;cellular metabolic process;cellular nitrogen compound metabolic process;cellular process;developmental maturation;developmental process;macromolecule metabolic process;metabolic process;mRNA metabolic process;mRNA processing;nitrogen compound metabolic process;nucleobase-containing compound metabolic process;primary metaboli…	cell part;extracellular organelle;intracellular membrane-bounded organelle;intracellular non-membrane-bounded organelle;intracellular organelle;membrane;nucleolus;nucleoplasm;nucleus;organelle;vesicle		11	11	11	34.3	34.3	34.3	56.51
2.50020408630371	0.670424461364746	2.71598815917969	2.16965007781982	1.91521739959717	0.726112365722656	0.76830005645752	1.90589904785156	1.09941482543945	2.31670761108398	3.20793437957764	2.24130916595459	1.63425636291504	1.61393356323242	2.60851287841797	1.06534767150879	-0.682794570922852	0.689088821411133	0.592002868652344	1.66130447387695	1.10189819335938	1.46835899353027	6.99638557434082	2.3546199798584																antigen binding;binding;peptide antigen binding;peptide binding	biological regulation;immune system process;response to stimulus	cell part;macromolecular complex;MHC protein complex;protein complex	Allograft rejection;Antigen processing and presentation;Autoimmune thyroid disease;Cell adhesion molecules (CAMs);Endocytosis;Graft-versus-host disease;Natural killer cell mediated cytotoxicity;Phagosome;Type I diabetes mellitus;Viral myocarditis	15	11	6	56.5	40.1	21.1	34.288
-0.830398559570313	-1.55393123626709	-1.48625183105469	-2.21155643463135	-1.10813999176025	-1.58377456665039	-1.37265110015869	-1.32479858398438	-1.07049560546875	-1.47665214538574	NaN	-1.54281711578369	NaN	-1.44208335876465	-1.90265274047852	NaN	NaN	NaN	-1.17120933532715	-1.97298622131348	NaN	-1.23719787597656	-2.20036697387695	-1.66852760314941																amine binding;amino acid binding;binding;carboxylic acid binding;catalytic activity;dimethylargininase activity;hydrolase activity;hydrolase activity, acting on carbon-nitrogen (but not peptide) bonds;hydrolase activity, acting on carbon-nitrogen (but not peptide) bonds, in linear amidines	amine metabolic process;biological regulation;biosynthetic process;catabolic process;cellular amino acid metabolic process;cellular ketone metabolic process;cellular metabolic process;cellular nitrogen compound metabolic process;cellular process;metabolic process;nitrogen compound metabolic process;organic acid metabolic process;primary metabolic process;response to stimulus;signal transduction;s…	cell part;centrosome;cytoplasm;extracellular organelle;intracellular membrane-bounded organelle;intracellular non-membrane-bounded organelle;intracellular organelle;microtubule organizing center;mitochondrion;organelle;vesicle		3	2	2	23.9	19.7	19.7	19.962
2.29932975769043	2.34101963043213	2.88018226623535	1.79902935028076	1.9326810836792	2.04688262939453	1.85608577728271	3.07551383972168	1.71387100219727	1.58204650878906	-1.11496067047119	1.92364978790283	1.60143089294434	1.85446357727051	2.40677070617676	1.74043846130371	1.46595191955566	1.23211288452148	2.28375434875488	3.10529518127441	1.73461532592773	1.46282196044922	0.359909057617188	2.20311737060547																active transmembrane transporter activity;adenyl nucleotide binding;adenyl ribonucleotide binding;ADP binding;antigen binding;ATP binding;ATPase activity;ATPase activity, coupled;ATPase activity, coupled to movement of substances;ATPase activity, coupled to transmembrane movement of substances;binding;catalytic activity;hydrolase activity;hydrolase activity, acting on acid anhydrides;hydrolase ac…	cellular process;establishment of localization;immune system process;interspecies interaction between organisms;multi-organism process;peptide transport;protein transport;response to stimulus;response to stress;transmembrane transport;transport	cell part;intracellular membrane-bounded organelle;intracellular organelle;macromolecular complex;membrane;mitochondrion;organelle;protein complex	ABC transporters;Antigen processing and presentation;Phagosome;Primary immunodeficiency	13	13	13	27.7	27.7	27.7	76.447
1.65203666687012	2.42487812042236	3.26306343078613	4.00489902496338	3.89140033721924	1.43506050109863	3.96570682525635	1.84248161315918	3.27192878723145	2.42187690734863	NaN	1.90160274505615	0.361455917358398	3.16240310668945	3.73068618774414	3.93851280212402	4.25387191772461	3.2757740020752	3.41966438293457	4.83860015869141	3.37425994873047	4.02110290527344	-0.130956649780273	0.654567718505859																acid-amino acid ligase activity;binding;catalytic activity;cation binding;ion binding;ligase activity;ligase activity, forming carbon-nitrogen bonds;metal ion binding;small conjugating protein ligase activity;transition metal ion binding;ubiquitin-protein ligase activity;zinc ion binding	biological regulation;catabolic process;cellular metabolic process;cellular process;macromolecule metabolic process;macromolecule modification;metabolic process;multi-organism process;primary metabolic process;protein catabolic process;protein metabolic process;protein modification by small protein conjugation or removal;protein modification process;proteolysis;proteolysis involved in cellular pr…	cell part;membrane	Protein processing in endoplasmic reticulum	4	4	4	45.1	45.1	45.1	10.013
0.484779357910156	-2.30117130279541	-0.115907669067383	-0.674859046936035	-1.05775737762451	-1.48519897460938	-0.621382713317871	-0.977230072021484	-1.87902450561523	-2.02461242675781	-1.85778903961182	-1.14897632598877	-1.09389114379883	-1.64438056945801	-0.0347118377685547	-0.613908767700195	-2.27819633483887	-2.1251277923584	-1.22880363464355	-0.491373062133789	-2.5046215057373	-0.949203491210938	-2.17459297180176	-1.88332748413086																antioxidant activity;binding;catalytic activity;coenzyme binding;cofactor binding;disulfide oxidoreductase activity;electron carrier activity;flavin adenine dinucleotide binding;oxidoreductase activity;oxidoreductase activity, acting on a sulfur group of donors;oxidoreductase activity, acting on a sulfur group of donors, NAD or NADP as acceptor;oxidoreductase activity, acting on NADH or NADPH;pro…	anatomical structure formation involved in morphogenesis;biological regulation;biosynthetic process;cell proliferation;cellular homeostasis;cellular lipid metabolic process;cellular metabolic process;cellular nitrogen compound metabolic process;cellular process;developmental process;homeostatic process;lipid metabolic process;macromolecule metabolic process;metabolic process;nitrogen compound met…	cell part;cytosol;extracellular organelle;intracellular membrane-bounded organelle;intracellular non-membrane-bounded organelle;intracellular organelle;mitochondrion;nucleolus;nucleoplasm;organelle;vesicle	Pyrimidine metabolism;Selenocompound metabolism	8	8	8	24.9	24.9	24.9	53.166
NaN	NaN	NaN	NaN	NaN	NaN	-1.85175037384033	-2.80646896362305	-2.82068252563477	NaN	NaN	NaN	NaN	NaN	NaN	NaN	NaN	NaN	NaN	-1.89273262023926	NaN	NaN	NaN	NaN																binding;catalytic activity;cation binding;demethylase activity;DNA demethylase activity;DNA-N1-methyladenine dioxygenase activity;ferrous iron binding;ion binding;iron ion binding;metal ion binding;oxidative DNA demethylase activity;oxidative RNA demethylase activity;oxidoreductase activity;oxidoreductase activity, acting on paired donors, with incorporation or reduction of molecular oxygen;oxido…	anatomical structure development;biological regulation;cellular metabolic process;cellular nitrogen compound metabolic process;cellular process;developmental process;DNA metabolic process;DNA modification;homeostatic process;macromolecule metabolic process;macromolecule modification;metabolic process;multicellular organismal process;nitrogen compound metabolic process;nucleobase-containing compou…	cell part;intracellular membrane-bounded organelle;intracellular organelle;nucleus;organelle		5	5	5	13.5	13.5	13.5	48.605
0.248668670654297	-0.225172996520996	0.212591171264648	1.08822536468506	0.572285652160645	0.361799240112305	-0.210684776306152	1.30303573608398	0.870820999145508	1.09858512878418	-0.745476722717285	1.39795017242432	-0.125371932983398	0.667964935302734	-0.831277847290039	0.208450317382813	-0.376682281494141	0.219366073608398	0.821310043334961	1.33073425292969	0.0886421203613281	1.02155303955078	-0.573226928710938	1.34609413146973																aldehyde dehydrogenase (NAD) activity;betaine-aldehyde dehydrogenase activity;catalytic activity;L-aminoadipate-semialdehyde dehydrogenase activity;oxidoreductase activity;oxidoreductase activity, acting on the aldehyde or oxo group of donors;oxidoreductase activity, acting on the aldehyde or oxo group of donors, NAD or NADP as acceptor	alcohol metabolic process;amine metabolic process;biosynthetic process;catabolic process;cellular aldehyde metabolic process;cellular amino acid metabolic process;cellular ketone metabolic process;cellular metabolic process;cellular nitrogen compound metabolic process;cellular process;metabolic process;multicellular organismal process;neurological system process;nitrogen compound metabolic proces…	cell part;cytoplasm;cytosol;extracellular organelle;intracellular membrane-bounded organelle;intracellular organelle;mitochondrion;nucleus;organelle;vesicle	Arginine and proline metabolism;Ascorbate and aldarate metabolism;beta-Alanine metabolism;Fatty acid metabolism;Glycerolipid metabolism;Glycine, serine and threonine metabolism;Glycolysis / Gluconeogenesis;Histidine metabolism;Lysine biosynthesis;Lysine degradation;Propanoate metabolism;Pyruvate metabolism;Tryptophan metabolism;Valine, leucine and isoleucine degradation	15	15	15	39.5	39.5	39.5	58.486
-0.592016220092773	NaN	NaN	1.31876087188721	-2.47165012359619	-1.47942352294922	NaN	NaN	-1.47101593017578	-0.0602798461914063	2.07287502288818	NaN	NaN	NaN	NaN	-1.7976245880127	NaN	NaN	NaN	NaN	NaN	NaN	1.0816593170166	NaN																catalytic activity;ceramidase activity;hydrolase activity;hydrolase activity, acting on carbon-nitrogen (but not peptide) bonds;hydrolase activity, acting on carbon-nitrogen (but not peptide) bonds, in linear amides	anatomical structure development;cellular lipid metabolic process;cellular metabolic process;cellular process;developmental process;lipid metabolic process;metabolic process;primary metabolic process;response to chemical stimulus;response to stimulus;small molecule metabolic process	cell part;extracellular organelle;organelle;vesicle	Lysosome;Sphingolipid metabolism	4	4	4	20.5	20.5	20.5	22.837
-1.96012115478516	0.384257316589355	-4.61735916137695	-2.55354404449463	-0.675955772399902	0.771659851074219	0.162047386169434	-1.3342342376709	-0.825887680053711	0.267494201660156	-2.00533199310303	-0.466961860656738	-0.882207870483398	0.0748043060302734	-0.396326065063477	-2.11955261230469	-2.46183586120605	0.643390655517578	-1.36420631408691	-0.367366790771484	0.5489501953125	-0.0234546661376953	-1.82266807556152	-0.756645202636719																binding;cytoskeletal protein binding;kinesin binding;protein binding	anatomical structure development;cell differentiation;cellular process;developmental process;establishment of localization;transport	cell part;cytoskeleton;intracellular membrane-bounded organelle;intracellular non-membrane-bounded organelle;intracellular organelle;mitochondrion;organelle		18	18	18	45.6	45.6	45.6	67.908
NaN	NaN	NaN	-2.25392055511475	-2.92258548736572	NaN	NaN	NaN	-2.3514518737793	-2.49141693115234	NaN	NaN	NaN	NaN	NaN	-2.18461418151855	NaN	NaN	-1.90185356140137	-2.16716575622559	NaN	NaN	NaN	NaN																adenyl nucleotide binding;adenyl ribonucleotide binding;ATP binding;ATPase activity;binding;catalytic activity;hydrolase activity;hydrolase activity, acting on acid anhydrides;hydrolase activity, acting on acid anhydrides, in phosphorus-containing anhydrides;microtubule motor activity;motor activity;nucleoside-triphosphatase activity;nucleotide binding;purine nucleotide binding;purine ribonucleos…	anatomical structure development;anatomical structure formation involved in morphogenesis;biological regulation;cellular component assembly;cellular component movement;cellular component organization;cellular process;developmental process;metabolic process;response to stimulus;signal transduction	cell part;cell projection;cilium;cytoplasm;extracellular organelle;macromolecular complex;organelle;protein complex;vesicle		2	1	1	9	5.2	5.2	32.46
1.4826717376709	0.438490867614746	-1.38518905639648	3.31087970733643	1.08497142791748	2.21271705627441	-1.03584384918213	-2.18449211120605	3.38654136657715	1.72711944580078	3.98219585418701	-2.01958560943604	2.56366348266602	-0.860546112060547	-0.936853408813477	2.16804885864258	-0.288311004638672	2.14687347412109	-0.662912368774414	-0.235515594482422	2.95589065551758	2.44361305236816	4.13950157165527	-2.23530769348145													+		Sec62-GFP_Tex264TMD-GFP	aspartic-type endopeptidase activity;aspartic-type peptidase activity;catalytic activity;endopeptidase activity;hydrolase activity;peptidase activity;peptidase activity, acting on L-amino acid peptides	autophagy;catabolic process;cellular component disassembly;cellular component organization;cellular metabolic process;cellular process;extracellular matrix organization;extracellular structure organization;immune system process;macromolecule metabolic process;metabolic process;multicellular organismal process;primary metabolic process;protein catabolic process;protein metabolic process;proteolysis	cell part;cytoplasmic membrane-bounded vesicle;extracellular organelle;extracellular region;extracellular space;intracellular membrane-bounded organelle;intracellular organelle;lysosome;organelle;vacuole;vesicle	ko05152;Lysosome	14	14	14	47.2	47.2	47.2	40.783
0.207370758056641	-1.30769634246826	-1.67568206787109	-1.386305809021	-1.73441028594971	-0.536079406738281	-0.295323371887207	-0.273469924926758	-1.43365669250488	-1.98729515075684	-2.61941814422607	-3.35908985137939	-1	-0.653665542602539	-1.51032447814941	-0.999853134155273	-2.58048820495605	-0.798164367675781	-0.328210830688477	0.666841506958008	-2.39596939086914	-1.91214370727539	-2.05409812927246	-2.95370101928711																acid-amino acid ligase activity;binding;catalytic activity;cation binding;ion binding;ligase activity;ligase activity, forming carbon-nitrogen bonds;metal ion binding;protein binding transcription factor activity;small conjugating protein ligase activity;transcription coactivator activity;transcription cofactor activity;transcription factor binding transcription factor activity;ubiquitin-protein …	anatomical structure development;biological regulation;catabolic process;cellular component organization;cellular membrane organization;cellular metabolic process;cellular process;developmental process;endocytosis;establishment of localization;growth;macromolecule metabolic process;macromolecule modification;membrane invagination;membrane organization;metabolic process;primary metabolic process;p…	cell part;cytoplasm;cytosol;intracellular membrane-bounded organelle;intracellular organelle;macromolecular complex;nucleus;organelle;proteasome complex;protein complex	Ubiquitin mediated proteolysis	15	15	15	22.3	22.3	22.3	93.52
NaN	NaN	NaN	NaN	NaN	-1.68127059936523	-2.7911958694458	-4.20784568786621	NaN	NaN	NaN	NaN	NaN	NaN	NaN	NaN	NaN	NaN	-2.9882755279541	-3.24111747741699	NaN	NaN	NaN	NaN																	anatomical structure morphogenesis;cell morphogenesis;cellular component morphogenesis;cellular component organization;cellular process;developmental process;establishment of localization;protein transport;transport	cell part;cell projection;centrosome;cilium;cytoplasm;cytosol;intracellular non-membrane-bounded organelle;intracellular organelle;membrane;microtubule organizing center;nucleoplasm;organelle;plasma membrane		3	3	3	9.3	9.3	9.3	44.765
2.87640762329102	2.93131351470947	3.11445617675781	2.69128131866455	3.0501070022583	0.785099029541016	0.943173408508301	2.98871994018555	0.431640625	1.3125	1.00773525238037	4.01256084442139	2.28357315063477	2.02190780639648	2.58446502685547	2.65514373779297	2.42038345336914	0.33074951171875	1.01241493225098	2.74683380126953	1.06029319763184	0.483879089355469	2.11002159118652	4.30021286010742																catalytic activity;mannosyltransferase activity;transferase activity;transferase activity, transferring glycosyl groups;transferase activity, transferring hexosyl groups	anatomical structure development;carbohydrate metabolic process;cell development;cellular metabolic process;cellular process;developmental process;macromolecule metabolic process;macromolecule modification;metabolic process;multicellular organismal development;multicellular organismal process;peptidyl-amino acid modification;primary metabolic process;protein glycosylation;protein metabolic proces…	cell part;intracellular membrane-bounded organelle;intracellular organelle;membrane;nucleus;organelle		18	18	18	34.5	34.5	34.5	84.533
0.771148681640625	0.881289482116699	0.866600036621094	1.78426074981689	0.753159523010254	0.826169967651367	1.83715724945068	1.0972785949707	0.950658798217773	1.15030288696289	-1.35926151275635	0.883294105529785	0.899423599243164	0.912637710571289	0.61369514465332	1.14920425415039	0.501253128051758	1.32784843444824	2.0700740814209	1.09435272216797	0.850566864013672	1.10147094726563	-0.13719367980957	0.763538360595703								+							Sec62-GFP_Fam134BLIR-GFP	catalytic activity;dihydropyrimidinase activity;hydrolase activity;hydrolase activity, acting on carbon-nitrogen (but not peptide) bonds;hydrolase activity, acting on carbon-nitrogen (but not peptide) bonds, in cyclic amides	anatomical structure development;biological regulation;cellular component organization;cellular membrane organization;cellular metabolic process;cellular nitrogen compound metabolic process;cellular process;cytoskeleton organization;developmental process;endocytosis;establishment of localization;locomotion;membrane invagination;membrane organization;metabolic process;nitrogen compound metabolic p…	cell body;cell part;cell projection;cytoskeleton;cytosol;extracellular organelle;intracellular membrane-bounded organelle;intracellular non-membrane-bounded organelle;intracellular organelle;macromolecular complex;membrane;mitochondrion;neuron projection;neuronal cell body;organelle;protein complex;site of polarized growth;vesicle	Axon guidance	23	23	19	54.5	54.5	46.2	73.502
NaN	-2.39075756072998	-1.48749351501465	NaN	-2.01156711578369	-0.901660919189453	-1.01516246795654	-0.30994987487793	-2.14167213439941	NaN	NaN	-1.18815326690674	-2.00531387329102	NaN	-2.1016731262207	NaN	-2.02387046813965	NaN	-1.30795288085938	-0.672079086303711	NaN	-1.81901741027832	NaN	NaN																binding;cytoskeletal protein binding;G-protein-coupled receptor binding;microtubule binding;olfactory receptor binding;protein binding;receptor binding;tubulin binding	biological regulation;cellular component organization;cellular localization;cellular process;endoplasmic reticulum organization;localization;organelle organization;regulation of transport	cell part;cytoplasm;endoplasmic reticulum;intracellular membrane-bounded organelle;intracellular organelle;membrane;organelle		2	2	2	14.9	14.9	14.9	14.998
-0.0281467437744141	-0.375447273254395	-2.20716667175293	-2.56490802764893	-1.39133739471436	-3.36093044281006	-2.00159358978271	-0.660667419433594	-1.12661552429199	-1.10138511657715	-0.801344871520996	-0.969880104064941	-1.85963249206543	-0.800239562988281	0.0541458129882813	-1.42782020568848	-2.42546272277832	-2.01800918579102	-2.30998611450195	-0.784030914306641	-1.65406799316406	-1.15852546691895	-0.0861587524414063	-1.24016952514648																binding;catalytic activity;cation binding;dolichyl-phosphate-mannose-protein mannosyltransferase activity;ion binding;mannosyltransferase activity;metal ion binding;transferase activity;transferase activity, transferring glycosyl groups;transferase activity, transferring hexosyl groups	carbohydrate metabolic process;cellular component organization;cellular metabolic process;cellular process;developmental process;extracellular matrix organization;extracellular structure organization;macromolecule metabolic process;macromolecule modification;metabolic process;multicellular organismal development;multicellular organismal process;primary metabolic process;protein glycosylation;prot…	cell part;cytoplasmic membrane-bounded vesicle;endoplasmic reticulum;intracellular membrane-bounded organelle;intracellular organelle;membrane;organelle;vesicle	Other types of O-glycan biosynthesis	13	13	13	20.9	20.9	20.9	84.88
0.449113845825195	1.12921619415283	1.12592315673828	1.12703418731689	2.16869449615479	-1.97718238830566	-0.654885292053223	0.7806396484375	0.720668792724609	0.121240615844727	1.12182903289795	1.92519855499268	-0.0171642303466797	-0.791103363037109	0.803901672363281	0.554107666015625	1.07629585266113	-2.35439109802246	-2.06660652160645	1.48834800720215	-1.27084922790527	0.684623718261719	2.32983779907227	1.95962142944336							+						+		Sec62-GFP_Fam134B-GFP;Sec62-GFP_Tex264TMD-GFP	catalytic activity;transferase activity	biosynthetic process;cellular lipid metabolic process;cellular metabolic process;cellular process;lipid metabolic process;macromolecule metabolic process;macromolecule modification;metabolic process;primary metabolic process;protein lipidation;protein metabolic process;protein modification process	cell part;membrane	Glycosylphosphatidylinositol(GPI)-anchor biosynthesis	16	16	16	24.8	24.8	24.8	105.81
2.15533256530762	2.38418483734131	3.40316772460938	3.5293550491333	3.58438205718994	2.53448867797852	3.15525722503662	2.90083312988281	2.59064483642578	3.04520797729492	5.00689601898193	2.05836772918701	2.45622062683105	2.10898399353027	3.08560943603516	3.35167694091797	3.13612937927246	2.25225067138672	2.32125854492188	2.69554901123047	2.73218154907227	2.40884017944336	5.1959285736084	1.90589714050293												+			Sec62-GFP_GFP-TM17	catalytic activity;GPI-anchor transamidase activity;hydrolase activity	cell death;cell differentiation;cellular metabolic process;cellular process;death;developmental process;macromolecule metabolic process;macromolecule modification;metabolic process;primary metabolic process;protein lipidation;protein metabolic process;protein modification process	cell part;cytoplasmic membrane-bounded vesicle;intracellular membrane-bounded organelle;intracellular organelle;macromolecular complex;membrane;organelle;protein complex;vesicle	Glycosylphosphatidylinositol(GPI)-anchor biosynthesis	20	20	20	38.2	38.2	38.2	65.699
1.91494178771973	2.94958782196045	4.45117378234863	1.02308368682861	0.938000679016113	NaN	NaN	2.83209991455078	NaN	NaN	NaN	NaN	2.58787727355957	2.39936828613281	4.31134796142578	0.40614128112793	NaN	NaN	NaN	2.21871185302734	NaN	NaN	NaN	2.15471076965332																	biological regulation	cell part;endoplasmic reticulum;Golgi apparatus;intracellular membrane-bounded organelle;intracellular organelle;membrane;organelle		2	2	2	40.6	40.6	40.6	7.6079
-1.4605827331543	NaN	-1.86261749267578	-1.24131488800049	-1.57993793487549	-2.17013168334961	-1.77073383331299	-2.42641448974609	-1.99164199829102	-1.93206787109375	-2.20918750762939	-2.44918346405029	NaN	NaN	-2.45305252075195	NaN	-2.95475006103516	NaN	-2.29061317443848	-2.25328063964844	-2.71452713012695	-2.2624340057373	NaN	-2.0631217956543																structural constituent of cytoskeleton;structural molecule activity	biological regulation;cellular component movement;cellular component organization;cellular process;cytoskeleton organization;organelle organization;regulation of organelle organization	cell part;cytoplasm;cytoskeleton;extracellular organelle;intracellular non-membrane-bounded organelle;intracellular organelle;macromolecular complex;organelle;protein complex;vesicle	Bacterial invasion of epithelial cells;Fc gamma R-mediated phagocytosis;Pathogenic Escherichia coli infection;Regulation of actin cytoskeleton;Shigellosis	6	1	1	16.7	2.6	2.6	75.872
1.13264083862305	-0.835478782653809	-0.120695114135742	1.09138011932373	0.721756935119629	0.109592437744141	0.251383781433105	-0.631708145141602	0.0542449951171875	0.189083099365234	-2.03848743438721	-0.992588996887207	-0.916604995727539	-0.483318328857422	-1.41938781738281	0.599079132080078	0.166624069213867	-0.0292530059814453	0.610879898071289	-0.415704727172852	-0.186712265014648	-0.485908508300781	-1.79654693603516	-0.748083114624023																	anatomical structure development;cell differentiation;cellular metabolic process;cellular process;developmental process;macromolecule metabolic process;metabolic process;primary metabolic process;protein folding;protein metabolic process	cell part;cytoplasm;Golgi apparatus;intracellular membrane-bounded organelle;intracellular organelle;nucleoplasm;organelle		18	18	18	22	22	22	118.39
1.66721534729004	1.37218570709229	1.69135856628418	-0.0713510513305664	0.542181968688965	0.479480743408203	0.649100303649902	0.629390716552734	-0.241559982299805	1.03412246704102	1.66421794891357	0.448237419128418	1.28922080993652	1.5029411315918	1.71902084350586	1.05332946777344	1.43535232543945	0.588979721069336	0.706768035888672	0.924167633056641	0.842069625854492	1.05565643310547	1.6243953704834	0.0644817352294922																antigen binding;binding;peptide antigen binding;peptide binding;protein binding;receptor binding	biological regulation;cellular process;immune system process;response to chemical stimulus;response to stimulus;signal transduction;viral reproduction	cell part;cell surface;endoplasmic reticulum;extracellular organelle;Golgi apparatus;intracellular membrane-bounded organelle;intracellular organelle;macromolecular complex;membrane;MHC protein complex;organelle;plasma membrane;protein complex;vesicle	Allograft rejection;Antigen processing and presentation;Autoimmune thyroid disease;Cell adhesion molecules (CAMs);Endocytosis;Graft-versus-host disease;Natural killer cell mediated cytotoxicity;Phagosome;Type I diabetes mellitus;Viral myocarditis	11	5	1	42.4	20.7	3.7	36.642
0.917778015136719	2.51884365081787	3.27128601074219	0.994442939758301	NaN	NaN	0.76401424407959	-0.139734268188477	NaN	0.830879211425781	1.06243991851807	3.10238361358643	2.50020599365234	2.43989753723145	3.42611312866211	0.791559219360352	NaN	NaN	NaN	1.16773414611816	NaN	NaN	NaN	3.90104103088379																catalytic activity;phospho-N-acetylmuramoyl-pentapeptide-transferase activity;phosphotransferase activity, for other substituted phosphate groups;transferase activity;transferase activity, transferring glycosyl groups;transferase activity, transferring phosphorus-containing groups;UDP-N-acetylglucosamine-dolichyl-phosphate N-acetylglucosaminephosphotransferase activity	alcohol metabolic process;biosynthetic process;carbohydrate metabolic process;cellular component assembly;cellular component organization;cellular lipid metabolic process;cellular metabolic process;cellular nitrogen compound metabolic process;cellular process;lipid metabolic process;macromolecular complex assembly;macromolecule metabolic process;macromolecule modification;metabolic process;nitrog…	cell part;intracellular membrane-bounded organelle;intracellular organelle;membrane;organelle	N-Glycan biosynthesis	2	2	2	5	5	5	42.587
-0.0972461700439453	-0.0294027328491211	3.42258834838867	3.24041080474854	-0.23906421661377	-0.116561889648438	-0.697937965393066	-0.224130630493164	0.0880794525146484	-0.19732666015625	2.25648593902588	0.727019309997559	1.91249084472656	2.17430114746094	2.90744781494141	-2.51430130004883	-0.661323547363281	3.17989540100098	3.42658805847168	1.05655097961426	4.0423583984375	3.60176658630371	1.21809768676758	2.01964378356934																binding;protein binding;SNAP receptor activity;SNARE binding;transporter activity	biological regulation;cellular component organization;cellular membrane organization;cellular metabolic process;cellular process;endosome transport;establishment of localization;Golgi vesicle transport;macromolecule metabolic process;membrane fusion;membrane organization;metabolic process;organelle fusion;organelle organization;primary metabolic process;protein metabolic process;protein targeting…	cell part;Golgi apparatus;intracellular membrane-bounded organelle;intracellular organelle;macromolecular complex;membrane;organelle;protein complex	SNARE interactions in vesicular transport	8	8	8	57.1	57.1	57.1	24.775
NaN	NaN	NaN	NaN	NaN	NaN	-3.26331043243408	-3.58833122253418	-2.73699951171875	-1.85406684875488	NaN	-2.65868663787842	NaN	-2.56451797485352	-3.40892601013184	-3.43826007843018	NaN	NaN	NaN	NaN	NaN	-1.45508003234863	-3.05764961242676	-2.33661651611328																binding;carbon-carbon lyase activity;carboxy-lyase activity;catalytic activity;cation binding;coenzyme binding;cofactor binding;electron carrier activity;ion binding;lyase activity;malate dehydrogenase (decarboxylating) activity;malate dehydrogenase activity;malic enzyme activity;metal ion binding;NAD binding;nucleotide binding;oxaloacetate decarboxylase activity;oxidoreductase activity;oxidoredu…	cellular ketone metabolic process;cellular metabolic process;cellular process;metabolic process;organic acid metabolic process;small molecule metabolic process	cell part;intracellular membrane-bounded organelle;intracellular organelle;mitochondrion;organelle	Pyruvate metabolism;Two-component system	4	4	4	9.2	9.2	9.2	59.897
3.34297561645508	2.44987201690674	2.96075439453125	2.80685329437256	3.00974369049072	2.75425338745117	2.54557132720947	2.39505386352539	3.0150203704834	2.64222145080566	2.29779720306396	3.02337169647217	1.0544605255127	1.91263771057129	1.78612327575684	1.25182151794434	0.940713882446289	1.92772102355957	1.71789741516113	1.8657283782959	1.69951820373535	1.2266902923584	2.20550346374512	2.36099052429199																adenyl nucleotide binding;adenyl ribonucleotide binding;ATP binding;binding;core promoter binding;DNA binding;nucleic acid binding;nucleotide binding;purine nucleotide binding;purine ribonucleoside triphosphate binding;purine ribonucleotide binding;regulatory region DNA binding;regulatory region nucleic acid binding;ribonucleotide binding;RNA binding;transcription regulatory region DNA binding	biological regulation;cell differentiation;cellular metabolic process;cellular nitrogen compound metabolic process;cellular process;developmental process;macromolecule metabolic process;metabolic process;mRNA metabolic process;mRNA processing;nitrogen compound metabolic process;nucleobase-containing compound metabolic process;primary metabolic process;rhythmic process;RNA metabolic process;RNA pr…	cell part;cell surface;intracellular membrane-bounded organelle;intracellular organelle;macromolecular complex;membrane;nucleoplasm;nucleus;organelle;protein complex;ribonucleoprotein complex;spliceosomal complex	Spliceosome	17	17	17	27.1	27.1	27.1	88.317
-2.57475662231445	-3.07824897766113	-3.2592887878418	-3.0297269821167	-3.37514114379883	-1.13486099243164	-3.83040332794189	-3.61234092712402	-2.74370574951172	-2.52856254577637	-1.40927982330322	-3.45952415466309	NaN	-2.58940887451172	-3.24863052368164	-3.02350616455078	NaN	-2.32928657531738	NaN	-3.63883399963379	NaN	NaN	-1.58579635620117	NaN																binding;enzyme binding;protein binding;receptor activity	biological adhesion;cell adhesion;cellular process;establishment of localization;protein targeting;protein transport;transport;vacuolar transport	cell part;extracellular organelle;membrane;organelle;vesicle	Lysosome	4	4	4	10	10	10	49.204
NaN	-2.11042308807373	-2.6259708404541	-0.67009449005127	-2.24371242523193	0.142040252685547	-0.711817741394043	-0.621700286865234	0.2286376953125	-2.00530815124512	-2.62560367584229	-0.765812873840332	NaN	-0.273830413818359	NaN	NaN	NaN	0.0931777954101563	-0.339931488037109	0.360286712646484	-1.00866889953613	-1.83480453491211	NaN	-1.44997596740723																binding;cation binding;DNA binding;ion binding;metal ion binding;nucleic acid binding;RNA binding;transition metal ion binding;translation elongation factor activity;translation factor activity, nucleic acid binding;zinc ion binding	biological regulation;biosynthetic process;cell differentiation;cellular metabolic process;cellular nitrogen compound metabolic process;cellular process;developmental process;DNA metabolic process;DNA repair;macromolecule metabolic process;metabolic process;nitrogen compound metabolic process;nucleobase-containing compound metabolic process;primary metabolic process;response to DNA damage stimulu…	cell part;intracellular membrane-bounded organelle;intracellular non-membrane-bounded organelle;intracellular organelle;nucleolus;nucleoplasm;nucleus;organelle		7	7	7	31.6	31.6	31.6	33.935
1.92932891845703	-0.445979118347168	1.95626640319824	1.86481380462646	-0.674506187438965	1.01040267944336	1.04334354400635	1.49763488769531	1.27049827575684	1.37395858764648	2.26503467559814	1.53739833831787	1.69688034057617	1.73064041137695	1.84263229370117	1.22741508483887	-0.645366668701172	0.944602966308594	0.855903625488281	1.28950119018555	1.21092987060547	0.246101379394531	2.4643497467041	1.6085262298584																antigen binding;beta-2-microglobulin binding;binding;peptide antigen binding;peptide binding;protein binding;TAP binding	biological regulation;cellular process;immune system process;response to chemical stimulus;response to stimulus;signal transduction;viral reproduction	cell part;cell surface;endoplasmic reticulum;Golgi apparatus;intracellular membrane-bounded organelle;intracellular organelle;macromolecular complex;membrane;MHC protein complex;organelle;plasma membrane;protein complex	Allograft rejection;Antigen processing and presentation;Autoimmune thyroid disease;Cell adhesion molecules (CAMs);Endocytosis;Graft-versus-host disease;Natural killer cell mediated cytotoxicity;Phagosome;Type I diabetes mellitus;Viral myocarditis	13	6	2	44.9	22.5	6.3	40.84
NaN	NaN	-1.90324211120605	2.27480030059814	1.02718448638916	NaN	NaN	NaN	-0.426776885986328	-0.807554244995117	3.97758769989014	-2.14888095855713	NaN	-1.07565689086914	-1.26276588439941	0.728073120117188	0.729282379150391	NaN	NaN	NaN	NaN	NaN	3.07033538818359	-1.03173637390137																	biosynthetic process;cellular lipid metabolic process;cellular metabolic process;cellular process;lipid metabolic process;macromolecule metabolic process;macromolecule modification;metabolic process;primary metabolic process;protein lipidation;protein metabolic process;protein modification process	cell part;membrane	Glycosylphosphatidylinositol(GPI)-anchor biosynthesis	4	4	4	18.6	18.6	18.6	28.77
-0.787830352783203	-1.34423160552979	-0.798994064331055	-1.48189449310303	-1.80097484588623	-0.241386413574219	-0.40230655670166	-1.03730964660645	-0.941665649414063	-0.889829635620117	-3.04633045196533	-2.12264728546143	-1.9007568359375	-2.25722312927246	-1.70576667785645	-2.39400291442871	-2.97109413146973	-0.696773529052734	-0.250265121459961	-1.38313293457031	-1.28056716918945	-1.49549674987793	-2.58517456054688	-1.2284049987793																binding;calcium channel activity;calcium channel regulator activity;calcium ion binding;cation binding;cation channel activity;cation transmembrane transporter activity;channel activity;channel regulator activity;gated channel activity;ion binding;ion channel activity;ion transmembrane transporter activity;ligand-gated channel activity;ligand-gated ion channel activity;metal ion binding;passive t…	biological regulation;cellular homeostasis;cellular ion homeostasis;cellular process;establishment of localization;homeostatic process;ion transport;regulation of transport;transmembrane transport;transport	cell part;endoplasmic reticulum;intracellular membrane-bounded organelle;intracellular organelle;membrane;organelle;plasma membrane		6	5	5	12.9	10.1	10.1	66.1
-0.485725402832031	-0.665122032165527	-0.529079437255859	-0.26587963104248	-0.583024024963379	-0.0761165618896484	-0.216864585876465	-0.124462127685547	0.153100967407227	-0.424846649169922	-0.817868232727051	0.357644081115723	-2.81221389770508	-2.9325065612793	-1.44390869140625	-1.70615386962891	-2.42698860168457	-1.97142601013184	-1.71781539916992	-0.427549362182617	-2.60940933227539	-2.85750007629395	-0.772443771362305	-0.0210933685302734																adenyl nucleotide binding;adenyl ribonucleotide binding;ATP binding;ATPase activity;ATPase activity, coupled;ATP-dependent helicase activity;ATP-dependent RNA helicase activity;binding;catalytic activity;estrogen receptor binding;helicase activity;hormone receptor binding;hydrolase activity;hydrolase activity, acting on acid anhydrides;hydrolase activity, acting on acid anhydrides, in phosphorus-…	biological regulation;biosynthetic process;cellular metabolic process;cellular nitrogen compound metabolic process;cellular process;macromolecule metabolic process;metabolic process;mRNA metabolic process;mRNA processing;nitrogen compound metabolic process;nucleobase-containing compound metabolic process;primary metabolic process;RNA metabolic process;RNA processing;RNA splicing	cell part;cytoplasm;intracellular membrane-bounded organelle;intracellular non-membrane-bounded organelle;intracellular organelle;membrane;nucleolus;nucleoplasm;nucleus;organelle		20	14	14	32.6	23.6	23.6	80.253
-2.16692352294922	-2.51381587982178	NaN	NaN	-3.07299423217773	-1.39272880554199	-3.07406330108643	NaN	NaN	NaN	NaN	NaN	1.54354858398438	0.656909942626953	NaN	NaN	NaN	NaN	NaN	NaN	-2.44479751586914	NaN	NaN	NaN																antigen binding;binding	biological regulation;cellular component organization;cellular membrane organization;cellular metabolic process;cellular process;endocytosis;establishment of localization;homeostatic process;immune system process;macromolecule metabolic process;macromolecule modification;membrane invagination;membrane organization;metabolic process;multicellular organismal process;multi-organism process;primary m…	extracellular organelle;extracellular region;extracellular space;immunoglobulin complex;macromolecular complex;organelle;protein complex;vesicle		6	6	6	25.1	25.1	25.1	42.848
3.59582328796387	2.51756000518799	3.67134284973145	4.06438732147217	3.63479328155518	4.097412109375	3.36173152923584	4.15241050720215	3.63709259033203	4.13205909729004	3.05367374420166	3.72060489654541	2.3282413482666	2.43576049804688	3.1298713684082	4.00855255126953	2.5713005065918	2.39060211181641	3.77340888977051	3.01559066772461	2.51255989074707	3.51611518859863	2.85293197631836	3.19533920288086																binding;catalytic activity;coenzyme binding;cofactor binding;electron carrier activity;NAD binding;nucleotide binding;oxidoreductase activity;oxidoreductase activity, acting on CH-OH group of donors;oxidoreductase activity, acting on the CH-OH group of donors, NAD or NADP as acceptor;phosphoglycerate dehydrogenase activity	amine metabolic process;anatomical structure development;biological regulation;biosynthetic process;cell development;cellular amino acid metabolic process;cellular component organization;cellular ketone metabolic process;cellular metabolic process;cellular nitrogen compound metabolic process;cellular process;developmental process;metabolic process;nitrogen compound metabolic process;organic acid …	cell part;cytosol;extracellular organelle;organelle;vesicle	Glycine, serine and threonine metabolism;Methane metabolism	15	15	15	36.5	36.5	36.5	55.938
0.148805618286133	-1.56299686431885	-0.375461578369141	-0.802062034606934	-0.462527275085449	-0.833162307739258	0.220089912414551	-0.463634490966797	-2.46096611022949	-0.630559921264648	-2.73512172698975	-1.91746234893799	-2.61168670654297	-1.86697578430176	-2.04426383972168	-2.39566421508789	NaN	NaN	0.34620475769043	-0.847909927368164	-2.43860244750977	-1.23752212524414	-2.67470741271973	-2.43009567260742																binding;catalytic activity;cation binding;ion binding;metal ion binding;oxidoreductase activity;oxidoreductase activity, acting on CH or CH2 groups;oxidoreductase activity, acting on CH or CH2 groups, disulfide as acceptor;ribonucleoside-diphosphate reductase activity	biological regulation;biosynthetic process;cell cycle;cellular component assembly;cellular component organization;cellular metabolic process;cellular nitrogen compound metabolic process;cellular process;DNA metabolic process;DNA replication;macromolecular complex assembly;macromolecule metabolic process;metabolic process;mitotic cell cycle;nitrogen compound metabolic process;nucleobase-containing…	cell part;cytoplasm;cytosol;intracellular membrane-bounded organelle;intracellular organelle;nucleoplasm;nucleus;organelle	Glutathione metabolism;p53 signaling pathway;Purine metabolism;Pyrimidine metabolism	5	5	4	15.9	15.9	13.6	44.877
-1.53157997131348	NaN	-2.36808204650879	-0.873461723327637	-1.09128665924072	NaN	-2.95370960235596	NaN	-1.0955638885498	-1.2161808013916	0.432803153991699	NaN	NaN	NaN	-2.32850074768066	-0.918910980224609	-0.934764862060547	-2.18765449523926	NaN	-2.00132179260254	-1.25041389465332	-1.04239082336426	0.817859649658203	-2.82423973083496																acyl-CoA thioesterase activity;catalytic activity;CoA hydrolase activity;hydrolase activity;hydrolase activity, acting on ester bonds;palmitoyl-(protein) hydrolase activity;palmitoyl-CoA hydrolase activity;thiolester hydrolase activity	anatomical structure development;behavior;biological regulation;catabolic process;cell development;cellular component organization;cellular homeostasis;cellular ion homeostasis;cellular lipid metabolic process;cellular membrane organization;cellular metabolic process;cellular process;cofactor metabolic process;cofactor transport;developmental process;endocytosis;establishment of localization;home…	cell body;cell part;cell projection;cytoplasmic membrane-bounded vesicle;cytosol;extracellular organelle;extracellular region;extracellular space;Golgi apparatus;intracellular membrane-bounded organelle;intracellular organelle;lysosome;membrane;neuron projection;neuronal cell body;nucleus;organelle;vacuole;vesicle	Fatty acid elongation in mitochondria;Lysosome	3	3	3	13.1	13.1	13.1	34.136
-4.31239318847656	NaN	-3.86572456359863	-2.88962841033936	-4.21406555175781	-3.44382286071777	-3.53864765167236	-5.17337799072266	-2.17463302612305	-3.76486492156982	-5.33818626403809	-3.84485626220703	NaN	NaN	-5.28909015655518	-4.3693904876709	-4.40456199645996	-4.80265617370605	-3.24908447265625	-5.41156196594238	-4.38030815124512	-4.09031105041504	-4.52456092834473	-4.39214515686035																ARF guanyl-nucleotide exchange factor activity;enzyme regulator activity;GTPase regulator activity;guanyl-nucleotide exchange factor activity;nucleoside-triphosphatase regulator activity;small GTPase regulator activity	biological regulation;cellular component organization;cellular process;cytoskeleton organization;endosome transport;establishment of localization;Golgi vesicle transport;organelle organization;protein transport;transport;vesicle-mediated transport	cell part;extracellular organelle;organelle;vesicle		10	10	10	6.8	6.8	6.8	190.48
-1.59260368347168	-1.92439556121826	NaN	-0.298150062561035	-2.39907550811768	-1.40171241760254	NaN	NaN	NaN	NaN	NaN	NaN	NaN	-1.54433631896973	NaN	-1.62951278686523	NaN	-1.33904647827148	NaN	NaN	NaN	NaN	NaN	NaN																	biological regulation;biosynthetic process;catabolic process;cell differentiation;cellular metabolic process;cellular nitrogen compound metabolic process;cellular process;developmental process;gene silencing;macromolecule metabolic process;metabolic process;mRNA metabolic process;mRNA processing;nitrogen compound metabolic process;nucleobase-containing compound metabolic process;primary metabolic…	cell part;cytosol;intracellular membrane-bounded organelle;intracellular non-membrane-bounded organelle;intracellular organelle;macromolecular complex;nucleus;organelle;protein complex;ribonucleoprotein complex;transcription factor complex	RNA degradation	3	3	3	7.9	7.9	7.9	58.84
-1.89565849304199	NaN	NaN	-3.17689228057861	NaN	-2.17141151428223	-2.90477466583252	NaN	-3.51362991333008	NaN	NaN	NaN	NaN	NaN	NaN	NaN	NaN	NaN	-2.43709373474121	NaN	NaN	NaN	NaN	NaN																adenyl nucleotide binding;adenyl ribonucleotide binding;ATP binding;binding;calcium-dependent protein serine/threonine phosphatase activity;calmodulin binding;calmodulin-dependent protein kinase activity;catalytic activity;glutamate receptor binding;hydrolase activity;hydrolase activity, acting on ester bonds;identical protein binding;kinase activity;nucleotide binding;phosphatase activity;phosph…	anatomical structure development;biological regulation;cell communication;cell differentiation;cell-cell signaling;cellular component assembly;cellular component organization;cellular metabolic process;cellular process;developmental process;establishment of localization;hormone transport;ion transport;macromolecular complex assembly;macromolecule metabolic process;macromolecule modification;metab…	cell part;cytosol;intracellular membrane-bounded organelle;intracellular organelle;membrane;microtubule organizing center;mitochondrion;nucleoplasm;nucleus;organelle;plasma membrane	Calcium signaling pathway;ErbB signaling pathway;Gastric acid secretion;Glioma;GnRH signaling pathway;ko05152;Long-term potentiation;Melanogenesis;Neurotrophin signaling pathway;Olfactory transduction;Oocyte meiosis;Phototransduction - fly;Wnt signaling pathway	3	2	2	6.6	4.3	4.3	57.796
NaN	NaN	-2.60029029846191	NaN	NaN	-3.53986167907715	-1.12003993988037	NaN	NaN	NaN	NaN	-2.13312244415283	-1.13486289978027	-1.67735481262207	-2.37691116333008	-1.83470344543457	-2.30244064331055	-2.66980934143066	-0.401273727416992	NaN	NaN	-1.76240921020508	-2.37372016906738	-1.94879150390625																acid-amino acid ligase activity;adenyl nucleotide binding;adenyl ribonucleotide binding;amine binding;amino acid binding;ATP binding;binding;carboxylic acid binding;catalytic activity;cation binding;glutathione binding;glutathione synthase activity;glycine binding;identical protein binding;ion binding;ligase activity;ligase activity, forming carbon-nitrogen bonds;magnesium ion binding;metal ion b…	aging;amine metabolic process;anatomical structure development;biosynthetic process;cellular amino acid metabolic process;cellular ketone metabolic process;cellular metabolic process;cellular nitrogen compound metabolic process;cellular process;developmental process;metabolic process;nitrogen compound metabolic process;organic acid metabolic process;peptide metabolic process;primary metabolic pro…	cell part;cytosol;extracellular organelle;organelle;vesicle	Glutathione metabolism	6	6	6	15.3	15.3	15.3	49.976
3.22769927978516	2.15445995330811	1.97895050048828	NaN	NaN	NaN	NaN	NaN	NaN	NaN	NaN	NaN	NaN	NaN	NaN	NaN	NaN	NaN	NaN	NaN	NaN	NaN	-2.64402198791504	NaN																binding;calcium ion binding;cation binding;ion binding;metal ion binding	anatomical structure development;biological adhesion;cell adhesion;cellular process;developmental process	cell part;cell projection;cytoskeleton;dystrophin-associated glycoprotein complex;Golgi apparatus;intracellular membrane-bounded organelle;intracellular non-membrane-bounded organelle;intracellular organelle;macromolecular complex;membrane;neuron projection;organelle;plasma membrane;protein complex		2	2	2	3.9	3.9	3.9	52.676
NaN	NaN	NaN	NaN	NaN	NaN	NaN	-2.41560363769531	-1.84563827514648	NaN	NaN	NaN	NaN	NaN	NaN	NaN	NaN	NaN	NaN	-1.31283187866211	-3.30276298522949	NaN	NaN	NaN																acetyltransferase activity;binding;catalytic activity;chromatin binding;DNA binding;ligand-dependent nuclear receptor binding;N-acetyltransferase activity;N-acyltransferase activity;nucleic acid binding;protein binding;protein binding transcription factor activity;protein N-terminus binding;receptor binding;RNA binding;transcription coactivator activity;transcription cofactor activity;transcripti…	anatomical structure development;biological regulation;cellular component disassembly;cellular component organization;cellular process;chromatin modification;chromatin organization;chromosome organization;developmental process;metabolic process;organelle organization	cell part;chromatin remodeling complex;chromosome;intracellular membrane-bounded organelle;intracellular non-membrane-bounded organelle;intracellular organelle;macromolecular complex;nuclear chromosome;nucleoplasm;nucleus;organelle;protein complex;transcriptional repressor complex		2	2	2	10.1	10.1	10.1	32.319
-0.535701751708984	-1.7531042098999	0.0679893493652344	0.0438318252563477	-1.46010494232178	-2.54967880249023	-2.19632434844971	NaN	-1.30144309997559	-0.354644775390625	1.2575159072876	-2.01994037628174	-2.21702766418457	-1.09337997436523	-0.158405303955078	-1.86547470092773	-1.68287658691406	-2.52792167663574	-2.38779449462891	-1.58476257324219	-2.12078475952148	-1.18973159790039	0.65240478515625	-2.07279205322266																binding;cytokine binding;cytokine receptor activity;interferon binding;interferon receptor activity;interferon-gamma binding;interferon-gamma receptor activity;molecular transducer activity;protein binding;receptor activity;signal transducer activity;signaling receptor activity;transmembrane signaling receptor activity	biological regulation;cellular process;multi-organism process;response to biotic stimulus;response to chemical stimulus;response to stimulus;signal transduction	cell part;cell projection;endoplasmic reticulum;intracellular membrane-bounded organelle;intracellular organelle;membrane;neuron projection;organelle;plasma membrane;vesicle	Chagas disease (American trypanosomiasis);Cytokine-cytokine receptor interaction;Jak-STAT signaling pathway;ko05152;Leishmaniasis;Measles;Natural killer cell mediated cytotoxicity;Osteoclast differentiation;Toxoplasmosis	7	7	7	23.1	23.1	23.1	48.851
-2.45610046386719	-2.26537036895752	-1.35022926330566	-2.27285289764404	NaN	-2.3371524810791	-2.16004848480225	-2.197509765625	-2.03517150878906	-2.42034530639648	NaN	NaN	NaN	NaN	-2.45260429382324	-3.07358360290527	-2.46853446960449	-3.14262580871582	-2.80373191833496	-2.0567512512207	-2.93171882629395	-2.67966270446777	NaN	NaN																enzyme activator activity;enzyme regulator activity;GTPase activator activity;GTPase regulator activity;nucleoside-triphosphatase regulator activity	cellular component organization;cellular process	cell part;cytoplasm;synapse		2	2	2	4.8	4.8	4.8	51.956
-1.87149429321289	NaN	8.48067283630371	-1.85920238494873	-3.47877502441406	-3.81376266479492	-3.28329944610596	NaN	8.6986083984375	-0.788026809692383	9.00718402862549	8.62778759002686	NaN	7.06335830688477	-3.70986270904541	NaN	NaN	9.06284523010254	8.46640777587891	NaN	8.77930641174316	8.75031661987305	-2.64345359802246	-3.75706577301025																activating transcription factor binding;alpha-catenin binding;androgen receptor binding;binding;cadherin binding;cell adhesion molecule binding;DNA binding;double-stranded DNA binding;enzyme binding;estrogen receptor binding;hormone receptor binding;ion channel binding;I-SMAD binding;kinase binding;molecular transducer activity;nuclear hormone receptor binding;nucleic acid binding;nucleic acid bi…	anatomical structure development;anatomical structure formation involved in morphogenesis;anatomical structure morphogenesis;biological adhesion;biological regulation;biosynthetic process;cell activation;cell adhesion;cell communication;cell death;cell development;cell differentiation;cell junction organization;cell maturation;cell morphogenesis;cell motility;cell proliferation;cell-cell signalin…	apical part of cell;cell cortex;cell part;cell projection;centrosome;cytoplasm;cytosol;extracellular organelle;intracellular membrane-bounded organelle;intracellular non-membrane-bounded organelle;intracellular organelle;macromolecular complex;membrane;microtubule organizing center;nucleoplasm;nucleus;organelle;plasma membrane;protein complex;synapse;transcription factor complex;vesicle	Adherens junction;Arrhythmogenic right ventricular cardiomyopathy (ARVC);Bacterial invasion of epithelial cells;Basal cell carcinoma;Colorectal cancer;Endometrial cancer;Focal adhesion;Leukocyte transendothelial migration;Melanogenesis;Pathogenic Escherichia coli infection;Pathways in cancer;Prostate cancer;Thyroid cancer;Tight junction;Wnt signaling pathway	12	9	9	23.8	18.1	18.1	77.206
-1.07671737670898	-1.83703517913818	-1.6318302154541	-1.76046848297119	NaN	-1.23386001586914	-0.48328685760498	-1.94101524353027	-1.96941566467285	-1.19425392150879	NaN	-2.55762004852295	-1.73749160766602	-1.79807662963867	-1.29087829589844	-1.63305282592773	-1.46610832214355	-1.51933479309082	-0.600116729736328	-1.65703964233398	-1.75659561157227	-1.92084503173828	NaN	-1.72428512573242																binding;carboxylic acid binding;coenzyme binding;cofactor binding;fatty acid binding;fatty-acyl-CoA binding;lipid binding;monocarboxylic acid binding		cell part;cytoplasm		2	2	2	7.5	7.5	7.5	28.129
-2.72133255004883	-4.1142635345459	-3.79575538635254	-3.63494110107422	-3.84401893615723	-3.4844913482666	-3.8085355758667	NaN	-3.64360427856445	-3.74177646636963	NaN	NaN	-2.746826171875	-4.04327869415283	-3.70668601989746	-3.27329349517822	-3.4267110824585	-2.51422691345215	-3.44603538513184	NaN	-2.90145111083984	-3.85075092315674	NaN	-3.4194221496582			+	+							+				Sec62-GFP_GFP-TM17-Fam134Bcyt223LIR;Sec62-GFP_Sec62LIR-GFP;Sec62-GFP_Sec62TMD-GFP	alpha-tubulin binding;beta-catenin binding;binding;catalytic activity;cation binding;core promoter binding;cytoskeletal protein binding;deacetylase activity;DNA binding;dynein complex binding;enzyme binding;heat shock protein binding;histone deacetylase activity;histone deacetylase activity (H3-K14 specific);histone deacetylase activity (H3-K9 specific);histone deacetylase binding;Hsp90 protein b…	autophagy;biological regulation;biosynthetic process;catabolic process;cell communication;cellular component assembly;cellular component disassembly;cellular component organization;cellular localization;cellular metabolic process;cellular nitrogen compound metabolic process;cellular process;chromatin modification;chromatin organization;chromosome organization;establishment of localization;histone…	cell leading edge;cell part;cell projection;chromatin remodeling complex;cytoplasm;cytosol;intracellular membrane-bounded organelle;intracellular organelle;macromolecular complex;neuron projection;nucleoplasm;nucleus;organelle;protein complex		5	5	5	5.8	5.8	5.8	131.42
NaN	NaN	NaN	NaN	NaN	NaN	NaN	-0.484342575073242	NaN	NaN	NaN	NaN	NaN	NaN	NaN	NaN	NaN	NaN	NaN	-0.699989318847656	NaN	NaN	NaN	NaN																cofactor transporter activity;folic acid transporter activity;substrate-specific transmembrane transporter activity;substrate-specific transporter activity;thiamine transmembrane transporter activity;thiamine uptake transmembrane transporter activity;transmembrane transporter activity;transporter activity;uptake transmembrane transporter activity;vitamin transporter activity	amine transport;amino acid transport;cellular aromatic compound metabolic process;cellular metabolic process;cellular process;cofactor transport;establishment of localization;heterocycle metabolic process;metabolic process;nitrogen compound metabolic process;organic acid transport;small molecule metabolic process;sulfur compound metabolic process;transport;vitamin metabolic process;vitamin transp…	cell part;membrane;plasma membrane	Vitamin digestion and absorption	2	2	2	7.8	7.8	7.8	51.943
0.155092239379883	-0.267369270324707	0.373538970947266	0.911980628967285	-0.632594108581543	0.260528564453125	1.13653469085693	-0.227714538574219	0.948955535888672	0.140701293945313	-0.0718393325805664	-0.191210746765137	-1.15937805175781	0.548284530639648	-0.643716812133789	0.903953552246094	0.806501388549805	1.06194877624512	0.676385879516602	0.749046325683594	0.390069961547852	0.405105590820313	-1.74010276794434	0.568693161010742																binding;catalytic activity;DNA binding;DNA-directed RNA polymerase activity;nucleic acid binding;nucleotidyltransferase activity;RNA polymerase activity;transferase activity;transferase activity, transferring phosphorus-containing groups	biological regulation;biosynthetic process;cellular metabolic process;cellular nitrogen compound metabolic process;cellular process;immune system process;macromolecule metabolic process;metabolic process;nitrogen compound metabolic process;nucleobase-containing compound metabolic process;primary metabolic process;regulation of gene expression, epigenetic;response to stimulus;response to stress;RN…	cell part;cytosol;macromolecular complex;nucleoplasm;protein complex;RNA polymerase complex	Cytosolic DNA-sensing pathway;Purine metabolism;Pyrimidine metabolism;RNA polymerase	6	6	6	31.8	31.8	31.8	33.839
NaN	NaN	-3.24746704101563	NaN	NaN	NaN	NaN	NaN	NaN	NaN	NaN	NaN	NaN	NaN	-3.43480205535889	NaN	NaN	-3.4514217376709	NaN	-3.59681510925293	NaN	-2.32052421569824	NaN	NaN																binding;catalytic activity;ceramide binding;ceramide transporter activity;kinase activity;lipid binding;lipid transporter activity;phosphatidylinositol binding;phosphatidylinositol-4-phosphate binding;phospholipid binding;phosphotransferase activity, alcohol group as acceptor;protein kinase activity;sphingolipid binding;sphingolipid transporter activity;substrate-specific transporter activity;tra…	anatomical structure morphogenesis;biological regulation;biosynthetic process;cell morphogenesis;cell proliferation;cellular component morphogenesis;cellular component organization;cellular lipid metabolic process;cellular metabolic process;cellular process;developmental process;embryo development;endoplasmic reticulum organization;establishment of localization;homeostatic process;immune system p…	cell part;cytosol;Golgi apparatus;intracellular membrane-bounded organelle;intracellular organelle;membrane;mitochondrion;nucleoplasm;organelle		3	3	3	6.3	6.3	6.3	59.269
NaN	-3.06706523895264	-2.50502777099609	-2.93420886993408	-2.34890460968018	-1.56867027282715	-2.40453815460205	-2.18449211120605	-2.44453048706055	-3.3154411315918	NaN	NaN	-3.21328639984131	-3.4338321685791	-2.40985870361328	-2.61008071899414	-2.89099311828613	-2.52887725830078	-2.44903564453125	-2.53693008422852	-2.7515811920166	-3.05119705200195	-3.0911808013916	-3.0565013885498																binding;enzyme binding;GTPase binding;protein binding;Rab GTPase binding;Ras GTPase binding;small GTPase binding	autophagy;catabolic process;cellular component organization;cellular membrane organization;cellular metabolic process;cellular process;endocytosis;establishment of localization;membrane invagination;membrane organization;metabolic process;transport;vesicle-mediated transport	cell part;cytoplasm;cytoskeleton;endosome;extracellular space;intracellular membrane-bounded organelle;intracellular non-membrane-bounded organelle;intracellular organelle;lysosome;nucleoplasm;nucleus;organelle;vacuole;vesicle		3	3	3	10.5	10.5	10.5	41.887
-2.14124298095703	-3.80702495574951	-3.19790649414063	-2.76190853118896	-3.59481143951416	-1.78467750549316	-2.00417995452881	-2.85817527770996	-2.73400688171387	-2.48810958862305	NaN	-4.35086441040039	-2.59865188598633	-3.79980659484863	-4.18607139587402	-3.6403284072876	-3.63478565216064	-2.39480018615723	-0.879550933837891	-2.53998947143555	-2.60399055480957	-3.00353050231934	-2.87539100646973	-2.09799575805664																adenyl nucleotide binding;adenyl ribonucleotide binding;ATP binding;binding;catalytic activity;hydrolase activity;hydrolase activity, acting on acid anhydrides;hydrolase activity, acting on acid anhydrides, in phosphorus-containing anhydrides;ion channel binding;motor activity;nucleoside-triphosphatase activity;nucleotide binding;protein binding;purine nucleotide binding;purine ribonucleoside tri…	biological regulation;cellular component assembly;cellular component organization;cellular localization;cellular macromolecular complex assembly;cellular process;cytoskeleton organization;localization;macromolecular complex assembly;multicellular organismal process;neurological system process;organelle organization;protein complex assembly;protein polymerization;regulation of transport;response t…	cell part;cell projection;centrosome;cytosol;intracellular non-membrane-bounded organelle;intracellular organelle;macromolecular complex;microtubule organizing center;neuron projection;nucleoplasm;organelle;protein complex	Focal adhesion;Regulation of actin cytoskeleton;Shigellosis	8	8	8	7.6	7.6	7.6	139.41
-0.995893478393555	-2.88772487640381	-1.250244140625	-0.737420082092285	-1.56034374237061	-0.161579132080078	-1.0370397567749	-1.57613563537598	-2.31544494628906	-0.430185317993164	-2.03066158294678	-1.66565036773682	-1.68890571594238	-1.86253929138184	-2.62737464904785	-2.04289627075195	-1.42622566223145	-0.550142288208008	-0.504377365112305	-1.81860542297363	-2.75653457641602	-1.82426071166992	-2.20980072021484	-0.996126174926758																adenyl nucleotide binding;adenyl ribonucleotide binding;ATP binding;binding;chaperone binding;DNA binding;nucleic acid binding;nucleotide binding;protein binding;purine nucleotide binding;purine ribonucleoside triphosphate binding;purine ribonucleotide binding;ribonucleotide binding	anatomical structure morphogenesis;behavior;biological regulation;biosynthetic process;cellular component morphogenesis;cellular component organization;cellular metabolic process;cellular nitrogen compound metabolic process;cellular process;cytoskeleton organization;developmental process;DNA metabolic process;DNA recombination;DNA replication;growth;macromolecule metabolic process;meiosis;metabol…	cell part;cytoplasm;macromolecular complex;membrane;nucleoplasm;protein complex		14	14	14	33.6	33.6	33.6	59.345
0.194833755493164	-2.15316104888916	-2.28909873962402	0.0875120162963867	-1.83873653411865	-0.461521148681641	-0.160490989685059	-2.11580085754395	-0.371780395507813	0.122003555297852	-1.86922359466553	-4.30268859863281	-0.699262619018555	-0.264610290527344	-1.04392623901367	-0.979284286499023	-0.361478805541992	-0.0248203277587891	-0.0425128936767578	-0.470474243164063	-0.358123779296875	-0.595947265625	-1.04714012145996	-2.72219657897949																	anatomical structure development;biological regulation;cell development;cellular component assembly;cellular component organization;cellular process;developmental process;localization;regulation of organelle organization	apical part of cell;cell part;cell projection;cytoplasm;cytoskeleton;extracellular organelle;extracellular space;filopodium;intracellular non-membrane-bounded organelle;intracellular organelle;membrane;microvillus;organelle;plasma membrane;vesicle	Regulation of actin cytoskeleton	17	9	9	29.3	16.6	16.6	69.335
0.488948822021484	-0.631608009338379	-0.107355117797852	-0.0723066329956055	-0.361603736877441	-0.76838493347168	-0.574156761169434	-1.5101375579834	-0.619560241699219	-0.188079833984375	-2.12655162811279	-1.09497356414795	-1.2639102935791	-1.09827613830566	-1.89298629760742	-2.21353530883789	-2.48001098632813	-1.40155982971191	-1.05549240112305	-1.00080680847168	-2.23412322998047	-1.2845573425293	-2.33828926086426	-1.20897674560547																adenyl nucleotide binding;adenyl ribonucleotide binding;ATP binding;ATPase activity;binding;catalytic activity;hydrolase activity;hydrolase activity, acting on acid anhydrides;hydrolase activity, acting on acid anhydrides, in phosphorus-containing anhydrides;microtubule motor activity;motor activity;nucleoside-triphosphatase activity;nucleotide binding;purine nucleotide binding;purine ribonucleos…	cell cycle;cellular component assembly;cellular component movement;cellular component organization;cellular macromolecular complex assembly;cellular process;cytoskeleton organization;establishment of localization;immune system process;macromolecular complex assembly;mitotic cell cycle;organelle organization;ribonucleoprotein complex assembly;transport	cell part;cell projection;centrosome;cytosol;extracellular organelle;filopodium;intracellular non-membrane-bounded organelle;intracellular organelle;macromolecular complex;membrane;microtubule organizing center;organelle;protein complex;vesicle	Phagosome;Vasopressin-regulated water reabsorption	97	97	97	25.4	25.4	25.4	532.4
NaN	NaN	-2.01289558410645	-1.42808246612549	NaN	-1.64404487609863	-1.80917835235596	-2.2319507598877	-0.618314743041992	-1.41801071166992	NaN	-1.911057472229	NaN	NaN	NaN	-1.88106536865234	-1.72817230224609	-2.08885192871094	NaN	NaN	-0.784290313720703	-1.23881340026855	-2.20455169677734	-2.40059089660645																				6	1	0	22	3.4	0	43.351
-1.58901023864746	-2.11631679534912	-1.86991310119629	-1.93281841278076	-2.11104679107666	-1.4775505065918	-1.93146228790283	-1.939453125	-0.99744987487793	-1.96447372436523	-2.88953495025635	-1.18795490264893	-2.58001708984375	-2.3182544708252	-2.35500907897949	-1.92019844055176	-2.37236595153809	NaN	NaN	-1.72204971313477	NaN	-2.39239120483398	-2.5851001739502	-2.04044151306152																adenyl nucleotide binding;adenyl ribonucleotide binding;ATP binding;binding;catalytic activity;kinase activity;nucleobase-containing compound kinase activity;nucleoside kinase activity;nucleotide binding;purine nucleotide binding;purine ribonucleoside triphosphate binding;purine ribonucleotide binding;ribonucleotide binding;transferase activity;transferase activity, transferring phosphorus-contai…	behavior;biosynthetic process;cellular aromatic compound metabolic process;cellular metabolic compound salvage;cellular metabolic process;cellular nitrogen compound metabolic process;cellular process;heterocycle metabolic process;metabolic process;nitrogen compound metabolic process;nucleobase-containing compound metabolic process;nucleobase-containing small molecule metabolic process;nucleoside …	cell part;cytosol;intracellular membrane-bounded organelle;intracellular organelle;organelle	Drug metabolism - other enzymes;Pyrimidine metabolism	4	4	4	19.6	19.6	19.6	27.408
2.77460479736328	2.5568380355835	3.6020679473877	2.73765850067139	1.83848667144775	0.602888107299805	-0.570286750793457	2.42895698547363	0.855884552001953	2.10153579711914	-0.638543128967285	2.44743824005127	1.445068359375	3.8351993560791	3.84556198120117	2.37638092041016	0.586811065673828	1.21098518371582	2.50879859924316	4.12594604492188	1.36936950683594	2.50238800048828	3.26057243347168	3.08916473388672																5S rRNA binding;binding;nucleic acid binding;RNA binding;rRNA binding;structural constituent of ribosome;structural molecule activity	biosynthetic process;catabolic process;cellular component disassembly;cellular component organization;cellular metabolic process;cellular nitrogen compound metabolic process;cellular process;establishment of localization;macromolecule metabolic process;metabolic process;mRNA metabolic process;nitrogen compound metabolic process;nucleobase-containing compound metabolic process;primary metabolic pr…	cell part;cytoplasm;cytosol;extracellular organelle;intracellular membrane-bounded organelle;intracellular non-membrane-bounded organelle;intracellular organelle;macromolecular complex;membrane;nucleolus;nucleus;organelle;ribonucleoprotein complex;ribosome;vesicle	Ribosome	13	13	13	51.3	51.3	51.3	27.045
NaN	NaN	-0.755531311035156	NaN	NaN	NaN	NaN	NaN	-5.05168342590332	-4.75670528411865	NaN	NaN	NaN	NaN	NaN	NaN	NaN	NaN	NaN	NaN	NaN	NaN	NaN	NaN																binding;DNA binding;nucleic acid binding;protein binding transcription factor activity;transcription cofactor activity;transcription factor binding transcription factor activity	anatomical structure formation involved in morphogenesis;biological regulation;biosynthetic process;cell differentiation;cell motility;cellular component assembly;cellular component movement;cellular component organization;cellular metabolic process;cellular nitrogen compound metabolic process;cellular process;developmental process;establishment of localization;hormone transport;locomotion;macrom…	cell part;endoplasmic reticulum;Golgi apparatus;intracellular membrane-bounded organelle;intracellular organelle;membrane;nucleus;organelle		2	2	2	3.6	3.6	3.6	110.54
NaN	NaN	NaN	-5.06408882141113	NaN	NaN	NaN	NaN	-4.68055438995361	NaN	NaN	NaN	NaN	NaN	NaN	NaN	NaN	-4.76055145263672	NaN	NaN	-4.84661865234375	NaN	NaN	-5.68014812469482																molecular transducer activity;signal transducer activity	biological adhesion;biological regulation;cell adhesion;cell communication;cell-cell signaling;cellular process;establishment of localization;neurotransmitter transport;regulation of organelle organization;response to stimulus;secretion;signal transduction;signaling;transport	cell part;cell surface;cytoplasm;cytosol;extracellular organelle;intracellular;organelle;synapse;vesicle		3	3	3	2.8	2.8	2.8	138.52
4.06862258911133	4.20117473602295	4.91422271728516	2.28648281097412	3.29119205474854	4.57499504089355	1.35802173614502	3.77860069274902	1.82708358764648	2.22600746154785	2.69413661956787	4.50498867034912	2.82952690124512	4.52884101867676	3.09340858459473	4.8504524230957	4.24858665466309	3.77012825012207	4.9923267364502	3.80530738830566	3.28696060180664	2.61734008789063	3.87239646911621	4.31659126281738																binding;mRNA 5'-UTR binding;mRNA binding;nucleic acid binding;RNA binding;structural constituent of ribosome;structural molecule activity;translation regulator activity	biological regulation;biosynthetic process;catabolic process;cell differentiation;cellular component assembly;cellular component disassembly;cellular component organization;cellular macromolecular complex assembly;cellular metabolic process;cellular nitrogen compound metabolic process;cellular process;developmental process;establishment of localization;macromolecular complex assembly;macromolecul…	cell part;cytoplasm;cytosol;extracellular organelle;intracellular membrane-bounded organelle;intracellular non-membrane-bounded organelle;intracellular organelle;macromolecular complex;membrane;mitochondrion;nucleolus;organelle;ribonucleoprotein complex;ribosome;small ribosomal subunit;vesicle	Ribosome	5	5	5	37.1	37.1	37.1	16.273
5.74261665344238	4.40945148468018	4.7495288848877	4.91726779937744	1.96642398834229	4.86602020263672	4.54198169708252	4.58427810668945	2.7290210723877	1.94408988952637	4.34167194366455	4.62744617462158	3.23958587646484	5.47134590148926	5.64744758605957	5.2077693939209	5.5164680480957	4.93956565856934	5.3351936340332	5.12654876708984	5.26102828979492	5.33717155456543	5.00752067565918	2.84112358093262																binding;nucleotide binding;protein binding;structural constituent of ribosome;structural molecule activity;translation initiation factor binding	biological regulation;biosynthetic process;catabolic process;cellular component disassembly;cellular component organization;cellular metabolic process;cellular nitrogen compound metabolic process;cellular process;establishment of localization;homeostatic process;macromolecule metabolic process;metabolic process;mRNA metabolic process;nitrogen compound metabolic process;nucleobase-containing compo…	cell part;cytoplasm;cytosol;intracellular membrane-bounded organelle;intracellular non-membrane-bounded organelle;intracellular organelle;macromolecular complex;membrane;nucleolus;nucleus;organelle;ribonucleoprotein complex;ribosome;small ribosomal subunit	Ribosome	3	3	3	29	29	29	15.197
-0.985107421875	-2.76902103424072	-2.42429351806641	-1.85786724090576	-2.31772708892822	-0.0531711578369141	-3.00179386138916	-2.27432632446289	-4.48994827270508	-2.54425239562988	-2.77671909332275	-1.66627216339111	-1.48860168457031	-3.08548927307129	-2.93880081176758	-0.980339050292969	-4.39095783233643	-0.868019104003906	NaN	-2.60896682739258	-2.24781227111816	-2.72389221191406	-2.85896873474121	-1.67300987243652																6-phosphofructokinase activity;adenyl nucleotide binding;adenyl ribonucleotide binding;ATP binding;binding;carbohydrate binding;carbohydrate kinase activity;catalytic activity;cation binding;enzyme binding;fructose binding;identical protein binding;ion binding;kinase activity;kinase binding;metal ion binding;monosaccharide binding;nucleotide binding;phosphofructokinase activity;phosphotransferase…	alcohol metabolic process;biological regulation;carbohydrate metabolic process;catabolic process;cellular component assembly;cellular component organization;cellular homeostasis;cellular metabolic process;cellular process;generation of precursor metabolites and energy;homeostatic process;macromolecular complex assembly;metabolic process;phosphorus metabolic process;primary metabolic process;prote…	cell part;cytosol;extracellular organelle;macromolecular complex;organelle;protein complex;vesicle	Fructose and mannose metabolism;Galactose metabolism;Glycolysis / Gluconeogenesis;Methane metabolism;Pentose phosphate pathway	12	9	9	18.3	15.3	15.3	96.907
NaN	NaN	NaN	-2.08326053619385	NaN	NaN	NaN	-2.75631332397461	NaN	NaN	NaN	NaN	NaN	NaN	NaN	NaN	NaN	NaN	NaN	NaN	NaN	NaN	NaN	-2.83786392211914																binding;catalytic activity;cation binding;deoxyribonucleotide binding;dGTP binding;dGTPase activity;guanyl deoxyribonucleotide binding;guanyl nucleotide binding;hydrolase activity;hydrolase activity, acting on ester bonds;ion binding;metal ion binding;nucleic acid binding;nucleotide binding;phosphoric ester hydrolase activity;purine deoxyribonucleotide binding;purine nucleotide binding;RNA bindin…	biological regulation;catabolic process;cellular component assembly;cellular component organization;cellular metabolic process;cellular nitrogen compound metabolic process;cellular process;heterocycle metabolic process;immune system process;macromolecular complex assembly;metabolic process;multi-organism process;nitrogen compound metabolic process;nucleobase-containing compound catabolic process;…	cell part;intracellular;intracellular membrane-bounded organelle;intracellular organelle;membrane;nucleoplasm;nucleus;organelle;plasma membrane		2	2	2	7.1	7.1	7.1	50.138
-1.73541831970215	-3.19665336608887	-2.40634346008301	-3.08458232879639	-2.78023624420166	-3.25440406799316	-2.37259578704834	-3.16474533081055	-3.29835510253906	-2.8488712310791	NaN	NaN	-3.2017650604248	-3.28688049316406	-3.26803970336914	-3.16598510742188	-3.14448833465576	NaN	-2.53561782836914	-2.84668922424316	NaN	NaN	NaN	NaN																1-phosphatidylinositol binding;binding;cytoskeletal protein binding;lipid binding;phosphatidylinositol binding;phospholipid binding;protein binding;spectrin binding;structural constituent of cytoskeleton;structural molecule activity	biological regulation;blood circulation;cellular component organization;cellular process;circulatory system process;cytoskeleton organization;multicellular organismal process;organelle organization	cell part;cytoskeleton;Golgi apparatus;intracellular membrane-bounded organelle;intracellular non-membrane-bounded organelle;intracellular organelle;macromolecular complex;membrane;nucleus;organelle;plasma membrane;protein complex	Tight junction	7	7	7	10.8	10.8	10.8	97.016
0.977352142333984	-0.87100887298584	0.0160789489746094	0.0204381942749023	-0.0489683151245117	-0.258535385131836	0.500189781188965	-0.527593612670898	1.85770034790039	0.939149856567383	-0.027674674987793	-0.40054988861084	-1.72842025756836	-0.58509635925293	-1.24624252319336	-1.62395477294922	-0.798765182495117	-2.06152153015137	-2.69624519348145	-0.345546722412109	0.227968215942383	-0.148296356201172	0.575431823730469	-0.900711059570313																3alpha,7alpha,12alpha-trihydroxy-5beta-cholest-24-enoyl-CoA hydratase activity;3-hydroxyacyl-CoA dehydrogenase activity;binding;carbon-oxygen lyase activity;catalytic activity;hydro-lyase activity;identical protein binding;isomerase activity;long-chain-enoyl-CoA hydratase activity;lyase activity;oxidoreductase activity;oxidoreductase activity, acting on CH-OH group of donors;oxidoreductase activi…	anatomical structure development;biological regulation;biosynthetic process;catabolic process;cell development;cell differentiation;cellular ketone metabolic process;cellular lipid metabolic process;cellular metabolic process;cellular process;developmental process;hormone metabolic process;lipid metabolic process;metabolic process;organic acid metabolic process;primary metabolic process;small mol…	cell part;intracellular membrane-bounded organelle;intracellular organelle;membrane;microbody;mitochondrion;organelle;peroxisome	Peroxisome;Primary bile acid biosynthesis	15	15	15	26.8	26.8	26.8	79.685
2.1353588104248	0.984457969665527	0.406780242919922	0.484631538391113	-1.73614978790283	-0.0172634124755859	-2.14828014373779	-0.499759674072266	-0.771230697631836	-1.5361328125	-1.50834178924561	-1.48697376251221	0.727657318115234	1.31555366516113	0.711992263793945	-1.63403511047363	-1.09973907470703	-0.827753067016602	-1.03805541992188	-1.42147445678711	-1.1292896270752	-0.566921234130859	-2.25141143798828	-1.65708923339844																adenyl nucleotide binding;adenyl ribonucleotide binding;ATP binding;binding;catalytic activity;heat shock protein binding;Hsp90 protein binding;kinase activity;nucleotide binding;phosphotransferase activity, alcohol group as acceptor;protein binding;protein kinase activity;protein N-terminus binding;protein serine/threonine kinase activity;purine nucleotide binding;purine ribonucleoside triphosph…	biological regulation;biosynthetic process;cell cycle;cellular metabolic process;cellular nitrogen compound metabolic process;cellular process;locomotion;macromolecule metabolic process;macromolecule modification;metabolic process;mitotic cell cycle;nitrogen compound metabolic process;nucleobase-containing compound metabolic process;phosphorus metabolic process;primary metabolic process;protein f…	cell part;chromatin remodeling complex;cytosol;intracellular membrane-bounded organelle;intracellular organelle;macromolecular complex;membrane;nucleus;organelle;plasma membrane;protein complex;transcriptional repressor complex	Adherens junction;Circadian rhythm - plant;Measles;Ribosome biogenesis in eukaryotes;Tight junction;Wnt signaling pathway	12	12	10	48.8	48.8	39.4	45.143
NaN	NaN	NaN	NaN	NaN	NaN	NaN	NaN	-1.46731567382813	NaN	NaN	NaN	NaN	NaN	NaN	NaN	NaN	NaN	NaN	NaN	-2.65291976928711	NaN	NaN	NaN																		cell part		2	2	2	8.7	8.7	8.7	56.732
-0.758501052856445	-1.27213001251221	0.222991943359375	-0.187275886535645	-1.94812107086182	0.590875625610352	0.880208015441895	0.0113601684570313	-0.444530487060547	-0.850208282470703	-2.41221332550049	-0.443840980529785	-0.452869415283203	-3.21364593505859	-1.81609344482422	0.277950286865234	-1.58452415466309	-0.18290901184082	1.02382278442383	-0.518430709838867	-1.46278762817383	-1.08338928222656	-2.16572570800781	0.580751419067383								+				+			Sec62-GFP_Fam134BLIR-GFP;Sec62-GFP_GFP-TM17	acid-ammonia (or amide) ligase activity;adenyl nucleotide binding;adenyl ribonucleotide binding;amine binding;amino acid binding;ammonia ligase activity;ATP binding;binding;carbon-carbon lyase activity;carboxylic acid binding;carboxy-lyase activity;catalytic activity;cation binding;glutamate binding;glutamate decarboxylase activity;glutamate-ammonia ligase activity;identical protein binding;ion b…	amine metabolic process;biological regulation;biosynthetic process;catabolic process;cell communication;cell proliferation;cell-cell signaling;cellular amino acid metabolic process;cellular component assembly;cellular component organization;cellular ketone metabolic process;cellular metabolic process;cellular nitrogen compound metabolic process;cellular process;establishment of localization;macro…	cell part;cytoplasm;cytosol;endoplasmic reticulum;extracellular organelle;intracellular membrane-bounded organelle;intracellular organelle;macromolecular complex;mitochondrion;nucleus;organelle;protein complex;vesicle	Alanine, aspartate and glutamate metabolism;Arginine and proline metabolism;Nitrogen metabolism;Two-component system	6	6	6	15.2	15.2	15.2	57.174
-2.48674774169922	-3.20859050750732	-2.25218391418457	-3.12737560272217	-4.14151477813721	-2.21406173706055	-1.66396045684814	-2.50585556030273	-0.139183044433594	0.167203903198242	-2.99257469177246	-1.22873020172119	NaN	NaN	NaN	-2.72257614135742	NaN	-3.65618133544922	-3.50321388244629	-4.15431976318359	-1.7528247833252	-0.532648086547852	-2.48315620422363	-1.6137809753418																	biological regulation;cellular process;coagulation;establishment of localization;membrane docking;multicellular organismal process;protein transport;regulation of body fluid levels;transport	cell part;Golgi apparatus;intracellular membrane-bounded organelle;intracellular organelle;membrane;organelle	Endocytosis	10	10	10	17.9	17.9	17.9	65.076
-2.05475425720215	-2.76529407501221	-3.9454402923584	-1.80747318267822	-3.52969264984131	-2.87487411499023	-3.50583076477051	-3.32938385009766	-2.53536796569824	-2.48261451721191	NaN	-3.86506271362305	NaN	NaN	-3.30489158630371	-2.36252021789551	NaN	-1.72002220153809	-3.62751865386963	-3.23636817932129	-3.06222343444824	-2.26934814453125	-4.0608491897583	-3.03343963623047																adenyl nucleotide binding;adenyl ribonucleotide binding;ATP binding;binding;catalytic activity;guanylate kinase activity;kinase activity;nucleobase-containing compound kinase activity;nucleotide binding;nucleotide kinase activity;phosphotransferase activity, alcohol group as acceptor;phosphotransferase activity, phosphate group as acceptor;protein kinase activity;protein serine/threonine kinase a…	biological adhesion;biological regulation;cell adhesion;cell communication;cell-cell signaling;cellular component organization;cellular metabolic process;cellular nitrogen compound metabolic process;cellular process;establishment of localization;extracellular matrix organization;extracellular structure organization;ion transport;metabolic process;neurotransmitter transport;nitrogen compound metab…	cell part;cytoplasm;cytoskeleton;cytosol;intracellular non-membrane-bounded organelle;intracellular organelle;membrane;nucleolus;organelle;plasma membrane	Tight junction	13	13	13	18.6	18.6	18.6	100.2
-2.95779418945313	-3.06565093994141	NaN	-2.64138889312744	NaN	-2.44686317443848	-1.61454677581787	-1.55772018432617	-2.6361198425293	-2.63495445251465	-3.55166912078857	-2.77160358428955	NaN	NaN	NaN	NaN	-3.71451854705811	-2.54921531677246	-1.29660415649414	-1.40069198608398	-3.80134201049805	-2.20564460754395	NaN	-2.61128425598145																acid-amino acid ligase activity;adenyl nucleotide binding;adenyl ribonucleotide binding;ADP binding;amine binding;amino acid binding;ATP binding;binding;carboxylic acid binding;catalytic activity;cation binding;coenzyme binding;cofactor binding;glutamate binding;glutamate-cysteine ligase activity;ion binding;ligase activity;ligase activity, forming carbon-nitrogen bonds;magnesium ion binding;meta…	amine metabolic process;biological regulation;biosynthetic process;cellular amino acid metabolic process;cellular component organization;cellular homeostasis;cellular ketone metabolic process;cellular metabolic process;cellular nitrogen compound metabolic process;cellular process;circulatory system process;homeostatic process;metabolic process;mitochondrion organization;multicellular organismal p…	cell part;cytosol;macromolecular complex;protein complex	Glutathione metabolism	4	4	4	7.9	7.9	7.9	66.463
NaN	NaN	NaN	NaN	NaN	-6.25261497497559	-6.1421947479248	NaN	NaN	NaN	NaN	NaN	NaN	NaN	NaN	NaN	NaN	NaN	-6.28153514862061	NaN	NaN	NaN	NaN	-5.43856906890869																binding;enzyme regulator activity;GTP binding;GTPase regulator activity;guanyl nucleotide binding;guanyl ribonucleotide binding;guanyl-nucleotide exchange factor activity;nucleoside-triphosphatase regulator activity;nucleotide binding;purine nucleotide binding;purine ribonucleoside triphosphate binding;purine ribonucleotide binding;Ras guanyl-nucleotide exchange factor activity;Rho guanyl-nucleot…	biological regulation;cell motility;cellular component movement;cellular component organization;cellular process;cytoskeleton organization;immune system process;locomotion;organelle organization;response to chemical stimulus;response to external stimulus;response to stimulus;signal transduction			2	2	2	2.4	2.4	2.4	164.06
-2.55850219726563	NaN	-3.17852020263672	-2.34973239898682	-4.39748191833496	-2.19063186645508	-2.53384113311768	-3.38326072692871	-4.74485111236572	-2.12321662902832	-4.27491188049316	-3.74149608612061	-3.8273401260376	NaN	-4.03206539154053	-2.874755859375	-3.26963043212891	-2.62195205688477	-2.8980770111084	-3.14878845214844	-2.84824371337891	-2.68768310546875	NaN	-3.78178024291992																	anatomical structure formation involved in morphogenesis;biological regulation;cell differentiation;cellular localization;cellular process;developmental process;establishment of localization;localization;membrane docking;organelle localization;protein transport;transport;vesicle-mediated transport	cell part;endosome;intracellular membrane-bounded organelle;intracellular organelle;membrane;organelle		4	4	4	8.2	8.2	8.2	71.695
-0.913888931274414	-2.98144626617432	-2.27471542358398	-2.41386699676514	-2.34554767608643	-2.04851341247559	-1.5947904586792	-4.3128547668457	-2.16664123535156	-1.84950065612793	-1.80623912811279	-3.20153903961182	-2.2608528137207	-1.88594245910645	-1.40066146850586	-2.87423896789551	-1.71133613586426	-0.961357116699219	-0.280767440795898	-2.30708885192871	-2.62550163269043	-2.00811195373535	-3.5621976852417	-3.29049491882324																binding;cation binding;ion binding;metal ion binding;transition metal ion binding;zinc ion binding	cellular process;establishment of localization;Golgi vesicle transport;protein transport;transport;vesicle-mediated transport	cell part;endomembrane system;intracellular membrane-bounded organelle;intracellular organelle;macromolecular complex;membrane;organelle;protein complex	Protein processing in endoplasmic reticulum	8	7	7	14.4	12.8	12.8	84.472
-1.28837394714355	NaN	-2.1570987701416	NaN	NaN	NaN	-1.90978717803955	NaN	-1.53562164306641	-1.36295127868652	NaN	-1.89524936676025	NaN	NaN	NaN	NaN	NaN	NaN	NaN	NaN	NaN	NaN	NaN	-1.82727813720703																protein transporter activity;substrate-specific transporter activity;transporter activity	biological regulation;cellular component organization;cellular membrane organization;cellular process;endocytosis;establishment of localization;Golgi vesicle transport;immune system process;membrane invagination;membrane organization;multi-organism process;protein transport;response to biotic stimulus;response to stimulus;transport;vesicle-mediated transport;viral reproduction	AP-type membrane coat adaptor complex;cell part;cytosol;extracellular organelle;macromolecular complex;membrane;organelle;protein complex;vesicle	Lysosome	3	3	3	18.5	18.5	18.5	18.602
NaN	NaN	NaN	NaN	NaN	NaN	NaN	NaN	NaN	NaN	-0.445279121398926	NaN	NaN	NaN	NaN	NaN	NaN	NaN	NaN	NaN	NaN	NaN	-2.46756362915039	NaN																binding;collagen binding;protein binding	biological regulation;multicellular organismal process;multi-organism process;neurological system process;response to biotic stimulus;response to stimulus;response to stress	extracellular matrix;extracellular organelle;organelle;proteinaceous extracellular matrix;vesicle		2	2	2	5.8	5.8	5.8	48.028
-0.849395751953125	-1.77065563201904	-0.993867874145508	-1.22461032867432	-0.910988807678223	-0.513216018676758	0.248827934265137	NaN	-0.656492233276367	-0.530767440795898	-1.82696628570557	-1.37950801849365	-1.4355525970459	-1.43560981750488	-1.79566764831543	-1.71802520751953	-1.66459274291992	-0.905998229980469	-1.03324127197266	NaN	NaN	-0.711708068847656	-1.99098587036133	-1.45825386047363																binding;catalytic activity;enzyme binding;GTP binding;GTPase activity;guanyl nucleotide binding;guanyl ribonucleotide binding;hydrolase activity;hydrolase activity, acting on acid anhydrides;hydrolase activity, acting on acid anhydrides, in phosphorus-containing anhydrides;kinase binding;nucleic acid binding;nucleoside-triphosphatase activity;nucleotide binding;protein binding;protein kinase bind…	biological regulation;response to chemical stimulus;response to stimulus	cell body;cell part;cytoplasm;macromolecular complex;neuronal cell body;protein complex	RNA transport	13	2	2	34.5	7.3	7.3	54.34
NaN	NaN	NaN	-4.19217777252197	-3.37811183929443	-1.92571067810059	NaN	-4.60157489776611	NaN	-3.70592880249023	NaN	-4.01208019256592	NaN	NaN	NaN	NaN	NaN	-5.48652076721191	NaN	-4.06610679626465	NaN	NaN	NaN	-4.88374805450439																adenyl nucleotide binding;adenyl ribonucleotide binding;alpha-tubulin binding;ATP binding;ATPase activity;ATPase activity, coupled;beta-tubulin binding;binding;catalytic activity;cytoskeletal protein binding;hydrolase activity;hydrolase activity, acting on acid anhydrides;hydrolase activity, acting on acid anhydrides, in phosphorus-containing anhydrides;microtubule binding;microtubule-severing AT…	anatomical structure morphogenesis;biological regulation;cellular component assembly;cellular component morphogenesis;cellular component organization;cellular process;cytoskeleton organization;developmental process;establishment of localization;Golgi vesicle transport;macromolecular complex assembly;organelle organization;protein complex assembly;regulation of organelle organization;transport;ves…	cell part;centrosome;cytoplasm;endoplasmic reticulum;endosome;extracellular organelle;intracellular membrane-bounded organelle;intracellular non-membrane-bounded organelle;intracellular organelle;macromolecular complex;microtubule organizing center;midbody;nucleus;organelle;protein complex;vesicle		5	5	5	9.6	9.6	9.6	67.125
2.59181022644043	2.58888530731201	1.57218551635742	2.5761022567749	3.17850589752197	3.48963928222656	3.29115390777588	3.68284797668457	3.4190502166748	3.66573333740234	2.79012584686279	3.01361179351807	2.53424453735352	3.12171936035156	2.87732315063477	2.96075057983398	2.31693649291992	3.3590030670166	3.68804740905762	3.37560653686523	2.20959854125977	3.70450592041016	2.2331657409668	3.76529502868652							+				+				Sec62-GFP_Fam134B-GFP;Sec62-GFP_GFP-TM17-Fam134Bcyt223LIR	binding;carbohydrate binding;catalytic activity;glucose-6-phosphate isomerase activity;intramolecular oxidoreductase activity;intramolecular oxidoreductase activity, interconverting aldoses and ketoses;intramolecular transferase activity;isomerase activity;monosaccharide binding;sugar binding	alcohol metabolic process;anatomical structure formation involved in morphogenesis;behavior;biological regulation;biosynthetic process;carbohydrate metabolic process;catabolic process;cellular aldehyde metabolic process;cellular metabolic process;cellular nitrogen compound metabolic process;cellular process;developmental process;generation of precursor metabolites and energy;immune system process…	cell part;cell projection;cytoplasm;cytosol;extracellular organelle;extracellular space;membrane;neuron projection;nucleoplasm;organelle;plasma membrane;vesicle	Amino sugar and nucleotide sugar metabolism;Glycolysis / Gluconeogenesis;Pentose phosphate pathway;Starch and sucrose metabolism	19	19	19	53.6	53.6	53.6	63.146
-4.60170650482178	-4.39639759063721	NaN	-2.04136371612549	-2.24084949493408	-3.69608211517334	-3.91577625274658	NaN	-1.74546813964844	-2.48212623596191	-3.40191841125488	NaN	NaN	NaN	NaN	-4.4875431060791	NaN	NaN	NaN	NaN	-3.37143135070801	-3.23746871948242	NaN	NaN																adenyl nucleotide binding;adenyl ribonucleotide binding;ATP binding;binding;nucleotide binding;purine nucleotide binding;purine ribonucleoside triphosphate binding;purine ribonucleotide binding;ribonucleotide binding	cellular process;response to abiotic stimulus;response to heat;response to stimulus;response to stress	cell part;intracellular membrane-bounded organelle;intracellular organelle;mitochondrion;organelle		9	9	3	17.3	17.3	5.5	76.852
-0.736715316772461	NaN	-0.675457000732422	-0.502589225769043	NaN	NaN	-0.273165702819824	-0.0978584289550781	NaN	NaN	NaN	-0.209685325622559	NaN	NaN	NaN	NaN	-1.90376472473145	NaN	NaN	-0.975168228149414	NaN	-0.83378791809082	NaN	-0.993198394775391																catalytic activity;NADH dehydrogenase (quinone) activity;NADH dehydrogenase (ubiquinone) activity;NADH dehydrogenase activity;oxidoreductase activity;oxidoreductase activity, acting on NADH or NADPH;oxidoreductase activity, acting on NADH or NADPH, quinone or similar compound as acceptor	cellular metabolic process;cellular process;generation of precursor metabolites and energy;metabolic process;response to chemical stimulus;response to oxidative stress;response to stimulus;response to stress;small molecule metabolic process	cell part;macromolecular complex;membrane;NADH dehydrogenase complex;protein complex	Alzheimer's disease;Huntington's disease;Oxidative phosphorylation;Parkinson's disease	2	2	2	18.8	18.8	18.8	15.136
-1.68187141418457	-1.93050861358643	NaN	NaN	-1.65597438812256	NaN	NaN	-2.41211318969727	NaN	NaN	NaN	NaN	NaN	NaN	NaN	NaN	NaN	NaN	-2.81094932556152	NaN	NaN	-0.842723846435547	NaN	-1.43659973144531																binding;cation binding;DNA binding;ion binding;metal ion binding;nucleic acid binding;nucleic acid binding transcription factor activity;sequence-specific DNA binding transcription factor activity	biological regulation;biosynthetic process;cellular metabolic process;cellular nitrogen compound metabolic process;cellular process;macromolecule metabolic process;metabolic process;nitrogen compound metabolic process;nucleobase-containing compound metabolic process;primary metabolic process;RNA metabolic process	cell part;intracellular;intracellular membrane-bounded organelle;intracellular organelle;nucleus;organelle		2	2	2	8.3	8.3	8.3	29.9
NaN	NaN	NaN	NaN	NaN	NaN	NaN	NaN	NaN	NaN	NaN	NaN	NaN	NaN	NaN	-2.66959762573242	NaN	NaN	NaN	NaN	NaN	NaN	NaN	NaN																binding;nucleotide binding				2	2	2	4.5	4.5	4.5	86.293
-1.36845016479492	0.34462833404541	0.0912494659423828	-0.645821571350098	-1.16453075408936	-0.508649826049805	0.134659767150879	-1.20247268676758	0.615316390991211	-0.513851165771484	-0.562775611877441	-0.365857124328613	0.158191680908203	-0.100076675415039	0.764162063598633	-1.18821144104004	0.111417770385742	0.461660385131836	-0.069488525390625	-0.119010925292969	-0.764942169189453	0.39448356628418	0.719121932983398	0.872787475585938																carboxylic ester hydrolase activity;catalytic activity;hydrolase activity;hydrolase activity, acting on ester bonds;lipase activity;lysophospholipase activity;phospholipase activity	alcohol metabolic process;amine metabolic process;anatomical structure formation involved in morphogenesis;anatomical structure morphogenesis;catabolic process;cellular lipid metabolic process;cellular metabolic process;cellular nitrogen compound metabolic process;cellular process;developmental process;lipid metabolic process;metabolic process;nitrogen compound metabolic process;primary metabolic…	cell part;endoplasmic reticulum;intracellular membrane-bounded organelle;intracellular organelle;membrane;organelle	Glycerophospholipid metabolism	25	25	25	26.8	26.8	26.8	149.92
2.70735359191895	1.78761768341064	2.88759422302246	2.21814060211182	2.84129047393799	2.94371604919434	2.78343677520752	2.70498847961426	2.112548828125	3.03656959533691	2.33893299102783	2.22979068756104	1.76382637023926	1.78411483764648	1.90264892578125	2.08817481994629	0.608848571777344	1.74211120605469	2.81535530090332	1.81632614135742	2.07194709777832	2.10136413574219	1.55680274963379	2.64771270751953																adenyl nucleotide binding;adenyl ribonucleotide binding;ATP binding;binding;catalytic activity;CTP synthase activity;ligase activity;ligase activity, forming carbon-nitrogen bonds;nucleotide binding;purine nucleotide binding;purine ribonucleoside triphosphate binding;purine ribonucleotide binding;ribonucleotide binding	amine metabolic process;biosynthetic process;cell activation;cell proliferation;cellular amino acid metabolic process;cellular ketone metabolic process;cellular metabolic process;cellular nitrogen compound metabolic process;cellular process;heterocycle metabolic process;immune system process;metabolic process;nitrogen compound metabolic process;nucleobase-containing compound metabolic process;nuc…	cell part;cytosol;membrane	Pyrimidine metabolism	17	17	15	34.8	34.8	30.1	63.723
-2.58606910705566	NaN	-3.39655685424805	NaN	NaN	NaN	-2.75518894195557	-2.94878768920898	NaN	NaN	NaN	NaN	NaN	NaN	NaN	NaN	NaN	NaN	-3.09101486206055	-3.51563453674316	NaN	-2.71826362609863	NaN	NaN																binding;catalytic activity;cation binding;DNA binding;IMP dehydrogenase activity;ion binding;metal ion binding;nucleic acid binding;nucleotide binding;oxidoreductase activity;oxidoreductase activity, acting on CH-OH group of donors;oxidoreductase activity, acting on the CH-OH group of donors, NAD or NADP as acceptor;RNA binding	biosynthetic process;cell activation;cell proliferation;cellular aromatic compound metabolic process;cellular metabolic process;cellular nitrogen compound metabolic process;cellular process;heterocycle metabolic process;immune system process;metabolic process;nitrogen compound metabolic process;nucleobase-containing compound metabolic process;nucleobase-containing small molecule metabolic process…	cell part;cytoplasm;cytosol;intracellular membrane-bounded organelle;intracellular organelle;nucleoplasm;nucleus;organelle	Drug metabolism - other enzymes;Purine metabolism	2	2	2	6.3	6.3	6.3	54.272
6.84810256958008	6.47980976104736	7.42338180541992	5.24880123138428	5.90756893157959	6.42194938659668	6.57434749603271	7.2021541595459	5.02041816711426	5.81022453308105	5.57000827789307	7.22313594818115	6.85518074035645	6.86147499084473	7.71137619018555	6.64844512939453	6.46066856384277	6.62533760070801	6.84582901000977	7.3947811126709	6.22757911682129	5.98937606811523	5.89176368713379	7.24654769897461											+	+	+		Sec62-GFP_GFP-TM17;Sec62-GFP_GFP-TM17-Fam134Bcyt223LIR;Sec62-GFP_Tex264TMD-GFP		biological regulation;biosynthetic process;cellular metabolic process;cellular process;establishment of localization;macromolecule metabolic process;metabolic process;primary metabolic process;protein metabolic process;protein targeting;protein transport;response to chemical stimulus;response to stimulus;response to stress;signal transduction;translation;transport	cell part;endoplasmic reticulum;intracellular membrane-bounded organelle;intracellular organelle;membrane;organelle	Protein processing in endoplasmic reticulum	4	4	4	20.8	20.8	20.8	32.449
-2.66090393066406	-3.13447761535645	-3.10715293884277	NaN	NaN	-3.17773532867432	-2.87795734405518	-2.71526527404785	-2.89655685424805	-2.35060691833496	NaN	NaN	NaN	NaN	-3.50289535522461	-3.79338645935059	-3.8167781829834	NaN	NaN	-3.02726745605469	NaN	NaN	NaN	-2.59577941894531																active transmembrane transporter activity;adenyl nucleotide binding;adenyl ribonucleotide binding;ATP binding;ATPase activity;ATPase activity, coupled;ATPase activity, coupled to movement of substances;ATPase activity, coupled to transmembrane movement of ions;ATPase activity, coupled to transmembrane movement of ions, phosphorylative mechanism;ATPase activity, coupled to transmembrane movement o…	biosynthetic process;cellular ketone metabolic process;cellular metabolic process;cellular process;establishment of localization;ion transport;lipid metabolic process;metabolic process;organic acid metabolic process;organic acid transport;primary metabolic process;small molecule metabolic process;transmembrane transport;transport	apical part of cell;cell part;extracellular organelle;membrane;organelle;plasma membrane;vesicle	ABC transporters;Bile secretion	2	2	2	3.7	3.7	3.7	85.961
1.44623947143555	1.63118076324463	2.37370872497559	1.159987449646	1.41481113433838	0.0871677398681641	1.331711769104	3.60908699035645	0.692874908447266	-0.145624160766602	-0.52833080291748	2.88110828399658	0.560302734375	1.04452896118164	3.18383026123047	1.52498054504395	2.10202026367188	-0.859418869018555	1.46551704406738	2.69365310668945	-0.630964279174805	0.80157470703125	0.907176971435547	3.39143753051758																alpha-1,2-mannosyltransferase activity;catalytic activity;glycolipid 2-alpha-mannosyltransferase activity;glycolipid mannosyltransferase activity;mannosyltransferase activity;transferase activity;transferase activity, transferring glycosyl groups;transferase activity, transferring hexosyl groups	biosynthetic process;carbohydrate metabolic process;cellular metabolic process;cellular process;macromolecule metabolic process;macromolecule modification;metabolic process;oligosaccharide metabolic process;peptidyl-amino acid modification;primary metabolic process;protein glycosylation;protein metabolic process;protein modification process	cell part;membrane	N-Glycan biosynthesis;Various types of N-glycan biosynthesis	9	9	9	26.1	26.1	26.1	55.593
NaN	0.642270088195801	1.35371780395508	1.73752880096436	NaN	NaN	0.69328784942627	1.24579429626465	NaN	-1.0859317779541	0.419989585876465	1.51493358612061	1.24093627929688	NaN	2.27985382080078	NaN	NaN	0.0195255279541016	0.182722091674805	1.45331954956055	0.480792999267578	1.27209281921387	NaN	2.48337936401367																	cellular localization;cellular process;localization	cell part;intracellular membrane-bounded organelle;intracellular organelle;membrane;nucleus;organelle		4	4	4	23.3	23.3	23.3	19.73
-1.55950736999512	-2.89075183868408	-3.58556747436523	NaN	NaN	NaN	NaN	NaN	NaN	NaN	-2.87682914733887	-3.12314128875732	-2.16257095336914	-2.95767021179199	-2.88466453552246	NaN	NaN	NaN	NaN	-3.84373092651367	NaN	NaN	-2.75977897644043	NaN																binding;catalytic activity;cation binding;endopeptidase activity;hormone binding;hydrolase activity;identical protein binding;ion binding;metal ion binding;metalloendopeptidase activity;metallopeptidase activity;peptidase activity;peptidase activity, acting on L-amino acid peptides;peptide binding;peptide hormone binding;protein binding;protein dimerization activity;protein homodimerization activ…	anatomical structure development;anatomical structure morphogenesis;biological regulation;catabolic process;cellular metabolic process;cellular process;developmental process;endocrine process;hormone metabolic process;macromolecule metabolic process;metabolic process;multicellular organismal process;peptide metabolic process;primary metabolic process;protein maturation;protein metabolic process	cell part;cytoplasmic membrane-bounded vesicle;endosome;extracellular organelle;intracellular membrane-bounded organelle;intracellular organelle;membrane;organelle;plasma membrane;vesicle		2	2	2	6.1	6.1	6.1	83.573
-2.04960441589355	-2.99280643463135	-0.657663345336914	-0.292275428771973	-0.556374549865723	-0.117710113525391	0.188576698303223	-2.89655876159668	-0.261884689331055	-0.600318908691406	-2.77737331390381	-1.60992527008057	-1.94544219970703	-2.0165901184082	-1.40573883056641	-0.909927368164063	-1.22201347351074	-0.415706634521484	0.0798530578613281	-1.94141578674316	-1.87405776977539	-0.735069274902344	-2.47134017944336	-2.02698707580566							+	+			+				Sec62-GFP_Fam134B-GFP;Sec62-GFP_Fam134BLIR-GFP;Sec62-GFP_GFP-TM17-Fam134Bcyt223LIR	adenyl nucleotide binding;adenyl ribonucleotide binding;ATP binding;ATPase activity;beta-amyloid binding;beta-endorphin binding;binding;catalytic activity;cation binding;endopeptidase activity;glycoprotein binding;hormone binding;hydrolase activity;hydrolase activity, acting on acid anhydrides;hydrolase activity, acting on acid anhydrides, in phosphorus-containing anhydrides;identical protein bin…	biological regulation;catabolic process;cellular component assembly;cellular component organization;cellular homeostasis;cellular metabolic process;cellular process;homeostatic process;hormone metabolic process;macromolecular complex assembly;macromolecule metabolic process;metabolic process;multicellular organismal process;peptide metabolic process;primary metabolic process;protein complex assem…	cell part;cell surface;cytoplasm;cytosol;extracellular space;intracellular membrane-bounded organelle;intracellular organelle;macromolecular complex;membrane;microbody;mitochondrion;nucleoplasm;nucleus;organelle;peroxisome;plasma membrane;proteasome complex;protein complex	Alzheimer's disease	14	14	14	16.4	16.4	16.4	113.17
-4.53845024108887	-2.66408634185791	-0.468965530395508	-2.76555728912354	NaN	NaN	-1.65875911712646	-1.81205558776855	-1.66445922851563	-1.81939888000488	-1.93496608734131	-1.7118616104126	NaN	-3.34476852416992	NaN	NaN	NaN	NaN	NaN	-3.01029586791992	-3.8671703338623	NaN	NaN	-1.89717292785645																3-beta-hydroxy-delta5-steroid dehydrogenase activity;binding;catalytic activity;coenzyme binding;cofactor binding;NADH dehydrogenase (quinone) activity;NADH dehydrogenase (ubiquinone) activity;NADH dehydrogenase activity;oxidoreductase activity;oxidoreductase activity, acting on CH-OH group of donors;oxidoreductase activity, acting on NADH or NADPH;oxidoreductase activity, acting on NADH or NADPH…	biosynthetic process;cellular metabolic process;cellular process;establishment of localization;generation of precursor metabolites and energy;ion transport;lipid metabolic process;metabolic process;primary metabolic process;small molecule metabolic process;transport	cell part;intracellular membrane-bounded organelle;intracellular organelle;macromolecular complex;membrane;NADH dehydrogenase complex;nucleus;organelle;protein complex	Alzheimer's disease;Huntington's disease;Oxidative phosphorylation;Parkinson's disease	10	10	10	20.6	20.6	20.6	64.217
-2.317626953125	-2.76846408843994	-1.99020385742188	-2.09293270111084	-2.50135898590088	-2.63510704040527	-1.88020992279053	-2.62861061096191	-1.78419303894043	-2.01497077941895	-2.93560218811035	-2.903244972229	-3.12889289855957	-2.85212135314941	-3.08545684814453	-3.23377513885498	NaN	-3.16892623901367	-2.76739692687988	-3.01530075073242	-3.25831413269043	-2.77249336242676	-3.39753341674805	-2.90077972412109																adenyl nucleotide binding;adenyl ribonucleotide binding;aminoacyl-tRNA ligase activity;aspartate-tRNA ligase activity;aspartate-tRNA(Asn) ligase activity;ATP binding;binding;catalytic activity;identical protein binding;ligase activity;ligase activity, forming aminoacyl-tRNA and related compounds;ligase activity, forming carbon-oxygen bonds;nucleic acid binding;nucleotide binding;protein binding;p…	amine metabolic process;cellular amino acid metabolic process;cellular ketone metabolic process;cellular metabolic process;cellular nitrogen compound metabolic process;cellular process;macromolecule metabolic process;metabolic process;nitrogen compound metabolic process;nucleobase-containing compound metabolic process;organic acid metabolic process;primary metabolic process;RNA metabolic process;…	cell part;intracellular membrane-bounded organelle;intracellular organelle;mitochondrion;nucleoplasm;nucleus;organelle	Aminoacyl-tRNA biosynthesis	5	5	5	12.2	12.2	12.2	70.986
-3.98536682128906	NaN	-4.77516937255859	-2.05012989044189	-3.41905498504639	NaN	NaN	NaN	NaN	-4.53299903869629	NaN	-5.27437591552734	-4.00332927703857	NaN	-4.68458557128906	-2.63773727416992	-2.89114570617676	-3.97073650360107	NaN	NaN	-6.83010101318359	-4.7509651184082	-4.63891410827637	-4.36526966094971				+											Sec62-GFP_Sec62TMD-GFP		biological regulation;cell maturation;cell motility;cellular component movement;cellular process;developmental maturation;developmental process;locomotion;response to stimulus;signal transduction	cell part;cell projection;cytoplasm;neuron projection;nucleoplasm		4	4	4	5.5	5.5	5.5	123.11
NaN	NaN	NaN	-3.77334308624268	NaN	NaN	-2.97491359710693	NaN	-2.85515403747559	-2.25276947021484	-2.23978328704834	NaN	NaN	NaN	NaN	NaN	NaN	NaN	NaN	NaN	-3.14521026611328	-2.69628143310547	-2.98287582397461	NaN																binding;calcium ion binding;cation binding;ion binding;metal ion binding	biological adhesion;cell adhesion;cell communication;cellular process;response to external stimulus;response to extracellular stimulus;response to starvation;response to stimulus;response to stress	cell part;extracellular organelle;intracellular organelle;membrane;organelle;plasma membrane;vesicle	Arrhythmogenic right ventricular cardiomyopathy (ARVC)	4	3	3	9	7.3	7.3	83.816
1.41936874389648	2.80147647857666	4.63146018981934	1.24937152862549	2.59591197967529	0.410850524902344	0.322216987609863	3.5044059753418	0.0473480224609375	0.149791717529297	1.20516300201416	4.46194362640381	1.07385444641113	3.51364707946777	4.34047889709473	1.29982566833496	1.65651702880859	0.0916213989257813	0.0652542114257813	4.13775634765625	-0.452234268188477	0.000833511352539063	2.81993675231934	4.22329711914063				+					+				+		Sec62-GFP_Fam134BTMD-GFP;Sec62-GFP_Sec62TMD-GFP;Sec62-GFP_Tex264TMD-GFP	binding;catalytic activity;cofactor binding;oxidoreductase activity;oxidoreductase activity, acting on CH-OH group of donors;oxidoreductase activity, acting on the CH-OH group of donors, disulfide as acceptor;quinone binding;vitamin-K-epoxide reductase (warfarin-sensitive) activity	cellular ketone metabolic process;cellular metabolic process;cellular process;cofactor metabolic process;macromolecule metabolic process;macromolecule modification;metabolic process;peptidyl-amino acid modification;primary metabolic process;protein metabolic process;protein modification process;response to chemical stimulus;response to oxidative stress;response to stimulus;response to stress;smal…	cell part;membrane		5	5	5	25.6	25.6	25.6	23.499
0.127391815185547	0.0300168991088867	-0.668176651000977	-1.01756954193115	NaN	-0.298181533813477	-0.174567222595215	0.940496444702148	-0.645652770996094	0.819059371948242	-1.90177822113037	0.784939765930176	-1.42359733581543	-1.05313491821289	-0.21973991394043	-0.308126449584961	-0.722026824951172	-0.53782844543457	-0.145849227905273	-0.312904357910156	0.212446212768555	0.679931640625	-0.618038177490234	1.16261863708496																		extracellular organelle;organelle;vesicle		5	5	5	37.8	37.8	37.8	16.324
NaN	NaN	NaN	NaN	NaN	NaN	-2.13642406463623	NaN	NaN	-2.05438041687012	-1.22941493988037	-2.86541271209717	NaN	NaN	NaN	NaN	NaN	NaN	NaN	-2.86532211303711	NaN	NaN	NaN	NaN																binding;lipid binding;phosphatidylinositol binding;phosphatidylinositol-3-phosphate binding;phospholipid binding;protein binding;protein C-terminus binding;small conjugating protein binding;ubiquitin binding	biological regulation;biosynthetic process;cellular component organization;cellular metabolic process;cellular nitrogen compound metabolic process;cellular process;endosome transport;establishment of localization;macromolecule metabolic process;membrane organization;metabolic process;nitrogen compound metabolic process;nucleobase-containing compound metabolic process;primary metabolic process;pro…	cell part;cytosol;endosome;extracellular organelle;intracellular membrane-bounded organelle;intracellular organelle;lysosome;membrane;nucleus;organelle;vacuole;vesicle	Endocytosis	4	4	4	13.6	13.6	13.6	36.751
-2.14694595336914	-2.99528026580811	-2.86435699462891	-2.23380565643311	-2.4061861038208	-3.30896186828613	-2.24671459197998	-3.19626045227051	-3.06004905700684	-3.33489608764648	NaN	-4.15430164337158	-3.18084335327148	-2.60787200927734	-3.32741355895996	-2.17557716369629	-2.51642990112305	-2.75348281860352	-2.15866661071777	-2.38499450683594	-3.43657684326172	-3.31592750549316	NaN	-3.58095073699951																adenyl nucleotide binding;adenyl ribonucleotide binding;ATP binding;ATPase activity;binding;catalytic activity;cytoskeletal protein binding;hydrolase activity;hydrolase activity, acting on acid anhydrides;hydrolase activity, acting on acid anhydrides, in phosphorus-containing anhydrides;kinesin binding;microtubule motor activity;motor activity;nucleoside-triphosphatase activity;nucleotide binding…	cell communication;cell death;cell-cell signaling;cellular component movement;cellular process;cytoskeleton-dependent intracellular transport;death;establishment of localization;Golgi vesicle transport;metabolic process;signaling;transport;vesicle-mediated transport	cell body;cell part;cell projection;cytoplasm;endoplasmic reticulum;Golgi apparatus;intracellular membrane-bounded organelle;intracellular organelle;macromolecular complex;membrane;mitochondrion;neuron projection;neuronal cell body;organelle;protein complex;vesicle		9	9	9	6.6	6.6	6.6	192.13
-0.0364131927490234	-1.05889415740967	-0.16132926940918	-0.94365406036377	-0.891474723815918	-0.57331657409668	-0.637389183044434	0.481744766235352	-0.526470184326172	-0.162662506103516	-0.81174373626709	-0.664855003356934	-1.39957809448242	-0.861431121826172	-0.636014938354492	-1.36771965026855	-1.68445205688477	-1.31145858764648	-0.890766143798828	-0.396913528442383	NaN	-0.445537567138672	NaN	-1.09694862365723																catalytic activity;NADH dehydrogenase (quinone) activity;NADH dehydrogenase (ubiquinone) activity;NADH dehydrogenase activity;oxidoreductase activity;oxidoreductase activity, acting on NADH or NADPH;oxidoreductase activity, acting on NADH or NADPH, quinone or similar compound as acceptor	cellular metabolic process;cellular process;generation of precursor metabolites and energy;metabolic process;multicellular organismal process;neurological system process;small molecule metabolic process	cell part;extracellular organelle;intracellular membrane-bounded organelle;intracellular organelle;macromolecular complex;membrane;mitochondrion;NADH dehydrogenase complex;organelle;protein complex;vesicle	Alzheimer's disease;Huntington's disease;Oxidative phosphorylation;Parkinson's disease	2	2	2	23.9	23.9	23.9	17.16
-0.908166885375977	-1.56759166717529	-1.29708480834961	-1.66290760040283	-1.55088520050049	-1.50589370727539	-1.78616046905518	-2.33951187133789	NaN	-1.94670867919922	NaN	-2.11649417877197	-0.826055526733398	-1.21091270446777	-1.52136611938477	-1.41667556762695	-1.65863037109375	-1.68929672241211	-1.63785743713379	-1.49893951416016	-1.72150421142578	-1.99086570739746	-1.74500465393066	-1.17909240722656							+	+			+				Sec62-GFP_Fam134B-GFP;Sec62-GFP_Fam134BLIR-GFP;Sec62-GFP_GFP-TM17-Fam134Bcyt223LIR	binding;enzyme regulator activity;GTPase regulator activity;guanyl-nucleotide exchange factor activity;nucleic acid binding;nucleoside-triphosphatase regulator activity;protein binding;RNA binding;translation factor activity, nucleic acid binding;translation initiation factor activity;translation initiation factor binding	anatomical structure development;biological regulation;biosynthetic process;cell development;cell differentiation;cellular metabolic process;cellular process;developmental process;macromolecule metabolic process;metabolic process;primary metabolic process;protein metabolic process;regulation of translation;response to abiotic stimulus;response to chemical stimulus;response to drug;response to end…	cell part;cytoplasm;cytosol;intracellular membrane-bounded organelle;intracellular organelle;macromolecular complex;nucleus;organelle;protein complex	RNA transport	3	3	3	5.7	5.7	5.7	60.823
-0.829921722412109	-1.19451999664307	0.0220394134521484	-0.0536565780639648	0.404398918151855	0.565204620361328	0.406245231628418	0.105203628540039	-0.280157089233398	-0.0316181182861328	-1.74795627593994	0.612133979797363	-0.852016448974609	-0.196489334106445	-0.634048461914063	-1.21336555480957	-1.51278686523438	-0.746009826660156	-0.300008773803711	-0.0297260284423828	-1.13058662414551	-0.412904739379883	-0.297513961791992	0.359502792358398									+				+		Sec62-GFP_Fam134BTMD-GFP;Sec62-GFP_Tex264TMD-GFP	binding;catalytic activity;cation binding;intramolecular transferase activity;intramolecular transferase activity, phosphotransferases;ion binding;isomerase activity;magnesium ion binding;metal ion binding;phosphoglucomutase activity	alcohol metabolic process;biosynthetic process;carbohydrate metabolic process;catabolic process;cellular metabolic process;cellular process;energy reserve metabolic process;generation of precursor metabolites and energy;macromolecule metabolic process;metabolic process;polysaccharide metabolic process;primary metabolic process;small molecule metabolic process	cell part;cytoplasm;cytoskeleton;cytosol;extracellular organelle;intracellular non-membrane-bounded organelle;intracellular organelle;organelle;vesicle	Amino sugar and nucleotide sugar metabolism;Galactose metabolism;Glycolysis / Gluconeogenesis;Pentose phosphate pathway;Purine metabolism;Starch and sucrose metabolism;Streptomycin biosynthesis	13	13	13	28.1	28.1	28.1	63.957
-0.653755187988281	-0.268813133239746	0.758533477783203	2.80015087127686	0.98543643951416	1.3531665802002	1.17096996307373	0.165874481201172	1.26503753662109	0.20893669128418	-0.820368766784668	0.503437995910645	NaN	-0.466285705566406	-2.2258415222168	-0.59895133972168	0.432504653930664	0.713161468505859	-0.361013412475586	0.178421020507813	0.763784408569336	-0.986248016357422	-0.477973937988281	-1.29821395874023																binding;catalytic activity;GTP binding;GTPase activity;guanyl nucleotide binding;guanyl ribonucleotide binding;hydrolase activity;hydrolase activity, acting on acid anhydrides;hydrolase activity, acting on acid anhydrides, in phosphorus-containing anhydrides;nucleoside-triphosphatase activity;nucleotide binding;purine nucleotide binding;purine ribonucleoside triphosphate binding;purine ribonucleo…	biological regulation;cellular process;establishment of localization;metabolic process;protein transport;regulation of transport;response to stimulus;signal transduction;transport;vesicle-mediated transport	cell part;extracellular organelle;membrane;organelle;plasma membrane;vesicle		11	4	4	58.7	28.4	28.4	23.341
NaN	NaN	NaN	-2.52383327484131	-2.96939182281494	NaN	NaN	NaN	NaN	-4.17595481872559	NaN	NaN	NaN	NaN	NaN	NaN	NaN	NaN	NaN	NaN	NaN	NaN	NaN	NaN																binding;catalytic activity;cation binding;exopolyphosphatase activity;hydrolase activity;hydrolase activity, acting on acid anhydrides;hydrolase activity, acting on acid anhydrides, in phosphorus-containing anhydrides;inorganic diphosphatase activity;ion binding;metal ion binding;pyrophosphatase activity	catabolic process;cellular metabolic process;cellular process;metabolic process;phosphorus metabolic process	cell part;cytoplasm;intracellular membrane-bounded organelle;intracellular organelle;nucleus;organelle	Purine metabolism	2	2	2	4.4	4.4	4.4	50.199
-1.33061027526855	-0.158379554748535	0.940065383911133	0.285780906677246	0.0510034561157227	2.11796379089355	-0.0468778610229492	2.58566474914551	1.08026504516602	1.45296096801758	-0.0909738540649414	0.83244800567627	-0.815557479858398	-1.81555366516113	-0.366603851318359	-0.144601821899414	-0.125951766967773	1.03656196594238	1.49155426025391	2.86207962036133	1.3402156829834	1.40875434875488	-0.425092697143555	1.31263160705566									+	+	+				Sec62-GFP_Fam134BTMD-GFP;Sec62-GFP_GFP-TM17-Fam134Bcyt223;Sec62-GFP_GFP-TM17-Fam134Bcyt223LIR	binding;catalytic activity;GDP binding;GTP binding;GTPase activity;guanyl nucleotide binding;guanyl ribonucleotide binding;hydrolase activity;hydrolase activity, acting on acid anhydrides;hydrolase activity, acting on acid anhydrides, in phosphorus-containing anhydrides;nucleoside-triphosphatase activity;nucleotide binding;purine nucleotide binding;purine ribonucleoside triphosphate binding;purin…	autophagy;biological regulation;catabolic process;cellular component organization;cellular localization;cellular membrane organization;cellular metabolic process;cellular process;endosome transport;establishment of localization;localization;macromolecule metabolic process;membrane docking;membrane organization;metabolic process;plasma membrane organization;primary metabolic process;protein catabo…	cell part;cytoplasmic membrane-bounded vesicle;Golgi apparatus;intracellular membrane-bounded organelle;intracellular organelle;lysosome;membrane;organelle;vacuole;vesicle		11	11	11	34.4	34.4	34.4	36.315
2.36945915222168	NaN	2.05524444580078	1.75669765472412	1.25025272369385	NaN	NaN	1.0233268737793	1.37372398376465	1.70975494384766	NaN	1.06139850616455	2.5417537689209	4.28368186950684	2.84692573547363	2.08674430847168	1.54858016967773	NaN	NaN	4.19265365600586	2.3845157623291	1.97238731384277	NaN	NaN																binding;carbohydrate binding;glycosaminoglycan binding;heparin binding;nucleic acid binding;pattern binding;polysaccharide binding;RNA binding;structural constituent of ribosome;structural molecule activity	biosynthetic process;catabolic process;cellular component disassembly;cellular component organization;cellular metabolic process;cellular nitrogen compound metabolic process;cellular process;establishment of localization;macromolecule metabolic process;metabolic process;mRNA metabolic process;nitrogen compound metabolic process;nucleobase-containing compound metabolic process;primary metabolic pr…	cell part;cytosol;macromolecular complex;membrane;ribonucleoprotein complex	Ribosome	2	2	2	13.8	13.8	13.8	18.512
-5.99616432189941	NaN	-4.45393085479736	NaN	NaN	-5.58216381072998	-6.36841487884521	NaN	-5.7001314163208	-6.03739452362061	NaN	NaN	NaN	NaN	-5.06762218475342	NaN	NaN	NaN	-5.07053089141846	NaN	NaN	-5.69728660583496	NaN	NaN																binding;calcium channel activity;calcium channel inhibitor activity;calcium channel regulator activity;calcium ion transmembrane transporter activity;calcium-release channel activity;cation channel activity;cation transmembrane transporter activity;channel activity;channel inhibitor activity;channel regulator activity;divalent inorganic cation transmembrane transporter activity;gated channel acti…	biological regulation;cell activation;cell death;cellular homeostasis;cellular ion homeostasis;cellular metabolic process;cellular process;coagulation;death;developmental process;energy reserve metabolic process;establishment of localization;generation of precursor metabolites and energy;homeostatic process;immune system process;ion transport;metabolic process;multicellular organismal movement;mu…	cell part;endoplasmic reticulum;intracellular membrane-bounded organelle;intracellular non-membrane-bounded organelle;intracellular organelle;macromolecular complex;membrane;nucleolus;organelle;platelet dense tubular network;protein complex;protein serine/threonine phosphatase complex	Alzheimer's disease;Calcium signaling pathway;Gap junction;Gastric acid secretion;GnRH signaling pathway;Huntington's disease;Long-term depression;Long-term potentiation;Oocyte meiosis;Pancreatic secretion;Phosphatidylinositol signaling system;Salivary secretion;Vascular smooth muscle contraction	7	4	4	2.8	2	2	312.29
-1.49461555480957	NaN	NaN	NaN	NaN	NaN	-1.60216808319092	NaN	-0.782230377197266	NaN	NaN	-1.50022411346436	NaN	NaN	NaN	NaN	NaN	-1.4464111328125	NaN	NaN	NaN	NaN	NaN	NaN																adenyl nucleotide binding;adenyl ribonucleotide binding;ATP binding;beta-catenin binding;binding;catalytic activity;enzyme binding;kinase activity;kinase binding;NF-kappaB binding;nucleotide binding;p53 binding;phosphotransferase activity, alcohol group as acceptor;protein binding;protein kinase A binding;protein kinase A catalytic subunit binding;protein kinase activity;protein kinase binding;pr…	anatomical structure development;anatomical structure formation involved in morphogenesis;anatomical structure morphogenesis;biological regulation;carbohydrate metabolic process;cell differentiation;cell morphogenesis;cell motility;cellular component morphogenesis;cellular component movement;cellular component organization;cellular localization;cellular metabolic process;cellular nitrogen compoun…	cell body;cell part;cell projection;centrosome;cytoplasm;cytosol;intracellular membrane-bounded organelle;intracellular non-membrane-bounded organelle;intracellular organelle;macromolecular complex;membrane;microtubule organizing center;neuron projection;neuronal cell body;nucleoplasm;nucleus;organelle;plasma membrane;protein complex;ribonucleoprotein complex;site of polarized growth	Alzheimer's disease;Axon guidance;B cell receptor signaling pathway;Basal cell carcinoma;Cell cycle;Chemokine signaling pathway;Circadian rhythm - fly;Colorectal cancer;Endometrial cancer;ErbB signaling pathway;Focal adhesion;Hedgehog signaling pathway;Hepatitis C;Insulin signaling pathway;Measles;Melanogenesis;Neurotrophin signaling pathway;Pathways in cancer;Prostate cancer;T cell receptor sign…	4	3	3	15.5	13.1	13.1	46.744
2.33112335205078	1.49188137054443	2.02161979675293	2.28038501739502	2.12271213531494	2.71054649353027	2.40469074249268	3.46574211120605	3.52880096435547	2.95132827758789	4.31033611297607	1.77980899810791	1.26235961914063	0.666584014892578	0.721315383911133	0.912893295288086	2.05072784423828	2.76284980773926	2.42829132080078	3.8956356048584	3.16119575500488	3.1509952545166	4.5993766784668	2.21336364746094																active transmembrane transporter activity;adenyl nucleotide binding;adenyl ribonucleotide binding;ATP binding;ATPase activity;ATPase activity, coupled;ATPase activity, coupled to movement of substances;ATPase activity, coupled to transmembrane movement of substances;binding;catalytic activity;hydrolase activity;hydrolase activity, acting on acid anhydrides;hydrolase activity, acting on acid anhyd…	catabolic process;cellular component organization;cellular ketone metabolic process;cellular lipid metabolic process;cellular metabolic process;cellular process;establishment of localization;lipid metabolic process;metabolic process;organelle organization;organic acid metabolic process;peroxisome organization;primary metabolic process;small molecule metabolic process;transmembrane transport;trans…	cell part;cytosol;intracellular membrane-bounded organelle;intracellular organelle;membrane;microbody;organelle;peroxisome	ABC transporters;Peroxisome	18	18	18	30.2	30.2	30.2	75.421
0.489589691162109	NaN	0.63328742980957	1.48418140411377	NaN	-0.430818557739258	NaN	0.692222595214844	0.65301513671875	0.0355701446533203	NaN	0.743899345397949	NaN	NaN	NaN	NaN	NaN	NaN	NaN	NaN	NaN	NaN	NaN	-0.100643157958984																cation transmembrane transporter activity;hydrogen ion transmembrane transporter activity;inorganic cation transmembrane transporter activity;ion transmembrane transporter activity;monovalent inorganic cation transmembrane transporter activity;substrate-specific transmembrane transporter activity;substrate-specific transporter activity;transmembrane transporter activity;transporter activity	biosynthetic process;cellular metabolic process;cellular nitrogen compound metabolic process;cellular process;establishment of localization;generation of precursor metabolites and energy;heterocycle metabolic process;hydrogen transport;ion transport;metabolic process;nitrogen compound metabolic process;nucleobase-containing compound metabolic process;nucleobase-containing small molecule metabolic…	cell part;extracellular organelle;intracellular membrane-bounded organelle;intracellular organelle;macromolecular complex;membrane;mitochondrion;organelle;protein complex;proton-transporting two-sector ATPase complex;vesicle	Oxidative phosphorylation	2	2	2	32	32	32	8.2786
-0.555385589599609	-0.0648927688598633	-0.132312774658203	-0.239727973937988	0.324154853820801	-0.667289733886719	0.106064796447754	-1.00223159790039	0.519567489624023	-0.0886669158935547	-1.74764728546143	-0.331292152404785	-1.62441825866699	-0.582176208496094	-1.02522277832031	-1.73573303222656	-3.71526432037354	-1.3756275177002	-1.24550247192383	-0.825616836547852	-2.39741134643555	-0.957334518432617	-0.958715438842773	-0.638668060302734																adenyl nucleotide binding;adenyl ribonucleotide binding;ATP binding;binding;catalytic activity;DNA binding;DNA helicase activity;helicase activity;hydrolase activity;hydrolase activity, acting on acid anhydrides;hydrolase activity, acting on acid anhydrides, in phosphorus-containing anhydrides;nucleic acid binding;nucleoside-triphosphatase activity;nucleotide binding;purine nucleotide binding;pur…	biosynthetic process;cell cycle;cellular metabolic process;cellular nitrogen compound metabolic process;cellular process;DNA geometric change;DNA metabolic process;DNA replication;macromolecule metabolic process;metabolic process;mitotic cell cycle;nitrogen compound metabolic process;nucleobase-containing compound metabolic process;primary metabolic process	cell part;intracellular membrane-bounded organelle;intracellular organelle;macromolecular complex;membrane;nucleoplasm;nucleus;organelle;protein complex	Cell cycle;Cell cycle - yeast;DNA replication;Meiosis - yeast	20	20	20	28.3	28.3	28.3	91.19
NaN	NaN	-0.0530643463134766	NaN	-0.34635066986084	-1.23946380615234	-0.685730934143066	NaN	-0.571874618530273	-0.746343612670898	NaN	NaN	-1.21833419799805	NaN	NaN	NaN	-1.31131935119629	NaN	NaN	NaN	-0.853269577026367	-1.1909294128418	NaN	-0.766437530517578																binding;box C/D snoRNA binding;nucleic acid binding;RNA binding;snoRNA binding;snRNA binding;U3 snoRNA binding;U4 snRNA binding	cellular metabolic process;cellular nitrogen compound metabolic process;cellular process;macromolecule metabolic process;metabolic process;mRNA metabolic process;mRNA processing;nitrogen compound metabolic process;nucleobase-containing compound metabolic process;primary metabolic process;ribosome biogenesis;RNA metabolic process;RNA processing;RNA splicing	cell part;intracellular membrane-bounded organelle;intracellular non-membrane-bounded organelle;intracellular organelle;macromolecular complex;nucleolus;nucleoplasm;nucleus;organelle;protein complex;ribonucleoprotein complex;small nucleolar ribonucleoprotein complex;spliceosomal complex	Ribosome biogenesis in eukaryotes;Spliceosome	3	3	3	12.1	12.1	12.1	30.162
4.52720832824707	4.4052152633667	4.0912036895752	4.95184230804443	4.27548885345459	3.81729888916016	4.35269069671631	4.04719543457031	4.75333976745605	3.8331298828125	2.960768699646	5.29341411590576	4.56254005432129	4.16414451599121	4.30402565002441	4.78271675109863	4.47626495361328	2.99702453613281	3.55275917053223	4.46073341369629	4.69367980957031	4.51487922668457	3.57639503479004	5.63205146789551																aspartic endopeptidase activity, intramembrane cleaving;aspartic-type endopeptidase activity;aspartic-type peptidase activity;binding;catalytic activity;endopeptidase activity;enzyme binding;hydrolase activity;identical protein binding;peptidase activity;peptidase activity, acting on L-amino acid peptides;protein binding;protein dimerization activity;protein homodimerization activity;ubiquitin pr…	macromolecule metabolic process;metabolic process;primary metabolic process;protein metabolic process;proteolysis	cell part;cell surface;endoplasmic reticulum;intracellular membrane-bounded organelle;intracellular organelle;membrane;organelle;plasma membrane		9	9	9	20.7	20.7	20.7	46.313
-1.54800033569336	-3.78222751617432	-2.32299041748047	1.06718158721924	-1.90608501434326	0.67497444152832	NaN	-3.58543586730957	0.948047637939453	0.0415992736816406	1.52149677276611	-3.64854145050049	-2.49556159973145	-3.05135536193848	-2.8590202331543	-0.377227783203125	-3.16007232666016	-0.642751693725586	NaN	NaN	-0.341442108154297	-1.74493980407715	1.19908142089844	-2.09328651428223																alpha-galactosidase activity;binding;carbohydrate binding;catalytic activity;galactosidase activity;galactoside binding;hydrolase activity;hydrolase activity, acting on glycosyl bonds;hydrolase activity, hydrolyzing O-glycosyl compounds;identical protein binding;monosaccharide binding;protein binding;protein dimerization activity;protein homodimerization activity;raffinose alpha-galactosidase act…	biological regulation;carbohydrate metabolic process;catabolic process;cellular lipid metabolic process;cellular metabolic process;cellular process;lipid metabolic process;metabolic process;oligosaccharide metabolic process;primary metabolic process;small molecule metabolic process	cell part;cytoplasm;extracellular organelle;extracellular region;Golgi apparatus;intracellular membrane-bounded organelle;intracellular organelle;lysosome;organelle;vacuole;vesicle	Galactose metabolism;Glycerolipid metabolism;Glycosphingolipid biosynthesis - globo series;Lysosome;Sphingolipid metabolism	9	9	9	23.8	23.8	23.8	53.283
NaN	-3.47281932830811	-3.7442741394043	-0.344550132751465	-3.24827766418457	NaN	NaN	NaN	-3.98468685150146	-4.42781257629395	NaN	-3.07421016693115	-3.15582752227783	NaN	NaN	NaN	NaN	NaN	NaN	-3.02412414550781	-4.2404670715332	NaN	NaN	-3.36659622192383																nucleocytoplasmic transporter activity;transporter activity	biological regulation;biosynthetic process;carbohydrate metabolic process;carbohydrate transport;cell cycle;cellular component disassembly;cellular component organization;cellular membrane organization;cellular metabolic process;cellular nitrogen compound metabolic process;cellular process;establishment of localization;macromolecule metabolic process;macromolecule modification;membrane organizati…	cell part;cytosol;intracellular membrane-bounded organelle;intracellular organelle;macromolecular complex;nuclear pore;nucleoplasm;nucleus;organelle;protein complex	RNA transport	3	3	3	4.3	4.3	4.3	78.209
-4.63398265838623	NaN	NaN	-5.51454162597656	-6.09252643585205	NaN	NaN	NaN	NaN	NaN	NaN	NaN	NaN	NaN	NaN	NaN	NaN	NaN	NaN	NaN	NaN	NaN	NaN	NaN																		cell part;cytoplasm;cytoskeleton;intracellular non-membrane-bounded organelle;intracellular organelle;organelle		5	5	5	2.3	2.3	2.3	274.38
-2.55692481994629	-3.41504669189453	-5.03138256072998	-2.62712955474854	NaN	-3.15843296051025	-2.71362590789795	-6.27949237823486	-2.56423950195313	-2.95725631713867	-5.62100219726563	-6.38715648651123	NaN	-3.50723648071289	-5.47910213470459	-2.96651077270508	NaN	-5.1084680557251	-4.23963832855225	-5.2088508605957	-3.44035911560059	-2.26923942565918	-2.92369842529297	-5.25676345825195																binding;lipid binding;phospholipid binding	cellular process;endosome transport;establishment of localization;transport;vesicle-mediated transport	cell part;cytoplasmic membrane-bounded vesicle;endomembrane system;endoplasmic reticulum;Golgi apparatus;intracellular membrane-bounded organelle;intracellular organelle;lysosome;membrane;organelle;plasma membrane;vacuole;vesicle		23	23	21	9.5	9.5	9.2	317.79
-1.45610046386719	-0.725861549377441	-0.00955963134765625	0.352295875549316	-0.769463539123535	-5.14984130859375E-05	-1.2480993270874	-0.916709899902344	0.249490737915039	-0.156522750854492	NaN	0.00669574737548828	-1.77619361877441	-1.40141677856445	-1.88791084289551	-1.90554809570313	NaN	-1.2133617401123	-1.23751258850098	NaN	-1.15191459655762	-1.43815994262695	NaN	-0.648361206054688																binding;DNA binding;histone binding;nucleic acid binding;protein binding	biological regulation;biosynthetic process;cellular component organization;cellular metabolic process;cellular nitrogen compound metabolic process;cellular process;chromatin modification;chromatin organization;chromosome organization;macromolecule metabolic process;metabolic process;nitrogen compound metabolic process;nucleobase-containing compound metabolic process;organelle organization;primary…	cell part;intracellular membrane-bounded organelle;intracellular non-membrane-bounded organelle;intracellular organelle;nucleus;organelle		3	3	3	11.9	11.9	11.9	34.461
-3.71670150756836	NaN	-3.9913444519043	NaN	NaN	-2.44601821899414	-3.68006896972656	NaN	NaN	NaN	NaN	NaN	NaN	NaN	NaN	NaN	NaN	-3.5858268737793	-4.40814399719238	-0.100078582763672	NaN	NaN	NaN	NaN																adenyl nucleotide binding;adenyl ribonucleotide binding;ATP binding;binding;catalytic activity;kinase activity;nucleic acid binding;nucleotide binding;phosphoprotein binding;phosphotransferase activity, alcohol group as acceptor;protein binding;protein kinase activity;protein serine/threonine kinase activity;purine nucleotide binding;purine ribonucleoside triphosphate binding;purine ribonucleotid…	biological regulation;cellular process;cytokine production;immune system process;multicellular organismal process;multi-organism process;regulation of protein modification process;response to biotic stimulus;response to stimulus;response to stress;signal transduction;viral reproduction	cell part;cytoplasm;cytosol;membrane	Cytosolic DNA-sensing pathway;Hepatitis C;Measles;RIG-I-like receptor signaling pathway;Toll-like receptor signaling pathway	3	3	3	6.7	6.7	6.7	83.641
-2.14629936218262	-1.75484943389893	-1.17534065246582	-1.78243732452393	-2.19128131866455	-0.33245849609375	-2.04415035247803	-1.83613204956055	-2.17948913574219	-1.98444366455078	NaN	-1.48045444488525	NaN	NaN	NaN	NaN	NaN	NaN	NaN	NaN	NaN	NaN	NaN	NaN																carbon-carbon lyase activity;carboxy-lyase activity;catalytic activity;lyase activity;uroporphyrinogen decarboxylase activity	biosynthetic process;cellular aromatic compound metabolic process;cellular metabolic process;cellular nitrogen compound metabolic process;cellular process;cofactor metabolic process;heterocycle metabolic process;metabolic process;nitrogen compound metabolic process;pigment metabolic process;small molecule metabolic process	cell part;cytoplasm;cytosol;nucleoplasm	Porphyrin and chlorophyll metabolism	5	5	5	24.7	24.7	24.7	36.86
NaN	NaN	NaN	NaN	NaN	NaN	NaN	-1.44398880004883	NaN	NaN	NaN	-2.96093845367432	NaN	NaN	NaN	NaN	NaN	NaN	NaN	NaN	NaN	NaN	NaN	-3.21108245849609																catalytic activity;methyltransferase activity;N-methyltransferase activity;RNA methyltransferase activity;rRNA (adenine) methyltransferase activity;rRNA (adenine-N6,N6-)-dimethyltransferase activity;rRNA methyltransferase activity;S-adenosylmethionine-dependent methyltransferase activity;transferase activity;transferase activity, transferring one-carbon groups		cell part;cytoplasm;intracellular membrane-bounded organelle;intracellular non-membrane-bounded organelle;intracellular organelle;nucleolus;nucleus;organelle		3	3	3	10.9	10.9	10.9	31.311
-2.23554229736328	-2.06127834320068	-4.3431396484375	-3.20123767852783	-2.3385763168335	-0.0621814727783203	-1.44931697845459	NaN	-2.75162315368652	NaN	NaN	-3.43948459625244	-2.99553680419922	-1.46854209899902	-2.51207160949707	-3.18877696990967	NaN	1.79667282104492	-1.25727653503418	-1.97763061523438	-1.19136428833008	-2.89376068115234	NaN	NaN																binding;calcium ion binding;catalytic activity;cation binding;ion binding;metal ion binding;protein-glutamine gamma-glutamyltransferase activity;transferase activity;transferase activity, transferring acyl groups;transferase activity, transferring amino-acyl groups	anatomical structure morphogenesis;cell differentiation;cell envelope organization;cellular component assembly;cellular component organization;cellular metabolic process;cellular process;developmental process;external encapsulating structure organization;macromolecular complex assembly;macromolecule metabolic process;macromolecule modification;metabolic process;molting cycle;multicellular organis…	cell part;cytoplasm;extracellular organelle;organelle;vesicle		14	14	14	26.3	26.3	26.3	78.856
-1.38596725463867	-2.74628925323486	-1.3343334197998	-1.49998188018799	-1.58603382110596	-2.4837532043457	-1.71273899078369	-0.983308792114258	-2.08088684082031	-2.28302192687988	-3.24297332763672	-1.05604076385498	-4.55170154571533	-3.67704391479492	-4.5464334487915	-4.48814296722412	-4.11044597625732	-3.45425701141357	-3.83985805511475	-0.867454528808594	-3.45336437225342	-3.59452629089355	-3.41042137145996	-1.76289939880371																adenyl nucleotide binding;adenyl ribonucleotide binding;ATP binding;ATPase activity;ATPase activity, coupled;binding;catalytic activity;chromatin binding;damaged DNA binding;DNA binding;DNA-dependent ATPase activity;double-stranded DNA binding;guanine/thymine mispair binding;histone binding;hydrolase activity;hydrolase activity, acting on acid anhydrides;hydrolase activity, acting on acid anhydri…	biological regulation;cell activation;cellular metabolic process;cellular nitrogen compound metabolic process;cellular process;DNA metabolic process;DNA recombination;DNA repair;immune system process;macromolecule metabolic process;metabolic process;multicellular organismal process;nitrogen compound metabolic process;nucleobase-containing compound metabolic process;primary metabolic process;regul…	cell part;chromosome;cytoplasm;Golgi apparatus;intracellular membrane-bounded organelle;intracellular non-membrane-bounded organelle;intracellular organelle;macromolecular complex;membrane;mismatch repair complex;nuclear chromosome;nucleoplasm;organelle;plasma membrane;protein complex	Colorectal cancer;Mismatch repair;Pathways in cancer	12	12	12	11.3	11.3	11.3	142.85
-2.55092239379883	-4.7683162689209	-2.9080867767334	-1.19991207122803	-1.77910327911377	NaN	-3.26970195770264	-3.8157901763916	-4.62072563171387	-3.33718585968018	NaN	-3.98309230804443	-4.56443881988525	-4.3505973815918	NaN	-1.90463638305664	-0.76801872253418	NaN	-2.41218376159668	-2.32808303833008	-3.27841854095459	-3.72131538391113	-5.71184253692627	-2.82636642456055																binding;calcium ion binding;cation binding;ion binding;metal ion binding;mRNA binding;nucleic acid binding;RNA binding	anatomical structure development;biological adhesion;cell adhesion;cellular component organization;cellular localization;cellular process;developmental process;localization;mitochondrion organization;organelle localization;organelle organization	cell part;cytoplasm		11	11	11	9.6	9.6	9.6	150.46
-2.5367259979248	-2.65398693084717	-4.01818084716797	-3.67675018310547	-4.37745380401611	-1.70088005065918	-1.12625217437744	-0.946771621704102	-2.27553367614746	-4.42401504516602	NaN	-4.35522747039795	-2.93072319030762	-3.01204299926758	-2.39871978759766	-3.16088676452637	-3.85526561737061	-3.00788307189941	-0.737163543701172	0.0850086212158203	-3.03578186035156	-4.41025829315186	NaN	-3.13547515869141											+				Sec62-GFP_GFP-TM17-Fam134Bcyt223LIR	binding;lipid binding;phosphatidylinositol binding;phospholipid binding	biological regulation;catabolic process;cellular metabolic process;cellular process;establishment of localization;macromolecule metabolic process;metabolic process;protein transport;regulation of protein modification process;transport	cell part;membrane		16	16	16	20.5	20.5	20.5	114.21
1.26828575134277	-1.66244792938232	0.816396713256836	2.06054782867432	1.18511295318604	2.1081657409668	2.09513187408447	1.55396270751953	1.52865028381348	1.87406158447266	1.29088878631592	2.21160984039307	1.4502124786377	0.874338150024414	0.825616836547852	1.2143726348877	-0.0123157501220703	1.14715766906738	2.44536018371582	1.29542350769043	1.44552803039551	1.38142204284668	1.38523292541504	1.84964179992676																	anatomical structure development;cell differentiation;cellular metabolic process;cellular process;developmental process;macromolecule metabolic process;metabolic process;primary metabolic process;protein folding;protein metabolic process	cell part;cytoplasm;cytoskeleton;intracellular non-membrane-bounded organelle;intracellular organelle;macromolecular complex;nucleoplasm;organelle;protein complex		8	8	8	29.8	29.8	29.8	31.162
NaN	NaN	-1.73776245117188	-1.99519824981689	-1.36255741119385	-1.50032806396484	-1.36726856231689	-0.383647918701172	-1.42680549621582	-1.47786712646484	-1.78782558441162	-1.9208402633667	NaN	NaN	-2.15744781494141	-2.42109680175781	NaN	NaN	-1.86528968811035	-0.319896697998047	-1.12331581115723	-0.939630508422852	-2.13056945800781	-1.58086585998535																binding;catalytic activity;GTP binding;GTPase activity;guanyl nucleotide binding;guanyl ribonucleotide binding;hydrolase activity;hydrolase activity, acting on acid anhydrides;hydrolase activity, acting on acid anhydrides, in phosphorus-containing anhydrides;nucleoside-triphosphatase activity;nucleotide binding;purine nucleotide binding;purine ribonucleoside triphosphate binding;purine ribonucleo…	anatomical structure morphogenesis;autophagy;biological regulation;catabolic process;cellular metabolic process;cellular process;developmental process;establishment of localization;Golgi vesicle transport;immune system process;metabolic process;protein targeting;protein transport;regulation of organelle organization;regulation of transport;response to stimulus;signal transduction;transport;vesicl…	cell part;extracellular organelle;Golgi apparatus;intracellular membrane-bounded organelle;intracellular organelle;membrane;organelle;plasma membrane;vesicle		4	4	4	15.5	15.5	15.5	30.689
-2.81654357910156	NaN	-2.72190284729004	-2.90791988372803	NaN	NaN	NaN	NaN	-2.4089469909668	NaN	NaN	-3.50448322296143	NaN	NaN	NaN	NaN	NaN	NaN	NaN	-3.8322868347168	NaN	NaN	NaN	-3.51530170440674																binding;nucleic acid binding;RNA binding;snoRNA binding	cellular metabolic process;cellular nitrogen compound metabolic process;cellular process;macromolecule metabolic process;macromolecule modification;metabolic process;nitrogen compound metabolic process;nucleobase-containing compound metabolic process;primary metabolic process;RNA metabolic process;RNA modification;RNA processing;rRNA processing	cell part;cytoplasm;intracellular non-membrane-bounded organelle;intracellular organelle;macromolecular complex;membrane;nucleolus;nucleoplasm;organelle;preribosome;ribonucleoprotein complex;small nucleolar ribonucleoprotein complex	Ribosome biogenesis in eukaryotes	4	4	4	8.8	8.8	8.8	53.05
-1.91388893127441	-3.19236373901367	NaN	-2.91702175140381	NaN	-3.08287239074707	-2.27022457122803	NaN	-2.87485504150391	-2.32524490356445	NaN	NaN	NaN	-1.50362586975098	-2.99955177307129	-2.02160835266113	NaN	-2.80064010620117	-1.75825881958008	NaN	-2.25574111938477	-1.8937931060791	NaN	NaN																aminopeptidase activity;binding;carboxypeptidase activity;catalytic activity;cation binding;dipeptidase activity;exopeptidase activity;hydrolase activity;ion binding;manganese ion binding;metal ion binding;metallocarboxypeptidase activity;metalloexopeptidase activity;metallopeptidase activity;peptidase activity;peptidase activity, acting on L-amino acid peptides;transition metal ion binding	amine metabolic process;cellular amino acid metabolic process;cellular ketone metabolic process;cellular metabolic process;cellular nitrogen compound metabolic process;cellular process;macromolecule metabolic process;metabolic process;multicellular organismal process;nitrogen compound metabolic process;organic acid metabolic process;primary metabolic process;protein metabolic process;proteolysis;…	extracellular organelle;organelle;vesicle		3	3	3	6.7	6.7	6.7	54.548
-3.73046493530273	-4.67629241943359	-3.00129318237305	-2.77307605743408	-3.46331596374512	-4.51758193969727	-3.46566963195801	-3.40245628356934	-4.28633308410645	-3.66606903076172	NaN	-4.25403118133545	-1.98437309265137	-4.09534740447998	-3.08073234558105	-4.48525333404541	-3.82989692687988	-4.10331726074219	-4.07448291778564	-3.76034355163574	-4.9278621673584	-3.15478134155273	NaN	-7.05371856689453																aminopeptidase activity;binding;catalytic activity;endopeptidase activity;exopeptidase activity;hydrolase activity;peptidase activity;peptidase activity, acting on L-amino acid peptides;peptide binding;serine hydrolase activity;serine-type endopeptidase activity;serine-type peptidase activity;tripeptidyl-peptidase activity	cellular metabolic process;cellular process;immune system process;macromolecule metabolic process;macromolecule modification;metabolic process;primary metabolic process;protein metabolic process;protein modification by small protein conjugation or removal;protein modification process;proteolysis	cell part;cytoplasm;cytosol;intracellular membrane-bounded organelle;intracellular organelle;nucleoplasm;nucleus;organelle		8	8	8	11.6	11.6	11.6	130.29
NaN	-4.75119495391846	NaN	NaN	NaN	NaN	-2.18624591827393	NaN	NaN	-3.50220108032227	NaN	NaN	NaN	NaN	NaN	NaN	NaN	NaN	-4.02400207519531	NaN	NaN	NaN	NaN	NaN																binding;catalytic activity;cation binding;cyclase activity;GTP binding;guanyl nucleotide binding;guanyl ribonucleotide binding;guanylate cyclase activity;heme binding;ion binding;iron ion binding;lyase activity;metal ion binding;nucleotide binding;phosphorus-oxygen lyase activity;purine nucleotide binding;purine ribonucleoside triphosphate binding;purine ribonucleotide binding;receptor activity;r…	biological regulation;blood circulation;cellular process;circulatory system process;coagulation;multicellular organismal process;regulation of body fluid levels;response to stimulus;signal transduction	cell part;cytoplasm;intracellular membrane-bounded organelle;intracellular organelle;macromolecular complex;organelle;protein complex	Gap junction;Long-term depression;Purine metabolism;Salivary secretion;Vascular smooth muscle contraction	2	2	2	3.6	3.6	3.6	62.761
-2.40170288085938	NaN	NaN	-2.2312593460083	-3.47277927398682	NaN	NaN	NaN	NaN	NaN	NaN	NaN	NaN	NaN	NaN	NaN	NaN	NaN	NaN	NaN	NaN	NaN	NaN	NaN																	biological regulation;cell cycle;cell division;cell motility;cellular component movement;cellular component organization;cellular process;cytoskeleton organization;locomotion;organelle organization;regulation of organelle organization	cell part;cytoplasm;intracellular non-membrane-bounded organelle;intracellular organelle;macromolecular complex;microtubule organizing center;organelle;protein complex		3	3	3	5.7	5.7	5.7	88.181
-2.22003364562988	-2.64378833770752	-2.39988136291504	-3.33107852935791	-2.72707271575928	-0.401712417602539	-1.37788867950439	-1.08024597167969	-1.52196311950684	-2.80783653259277	-2.56202030181885	0.402308464050293	-2.09454345703125	NaN	NaN	-2.95102691650391	-3.53709316253662	-1.54082298278809	-2.04501342773438	-0.30366325378418	-2.16448402404785	-3.63659477233887	-2.18374633789063	1.12755012512207													+		Sec62-GFP_Tex264TMD-GFP	binding;DNA binding;nucleic acid binding;nucleic acid binding transcription factor activity;sequence-specific DNA binding transcription factor activity	biological regulation;biosynthetic process;cellular homeostasis;cellular ion homeostasis;cellular metabolic process;cellular nitrogen compound metabolic process;cellular process;homeostatic process;macromolecule metabolic process;metabolic process;nitrogen compound metabolic process;nucleobase-containing compound metabolic process;primary metabolic process;response to stimulus;RNA metabolic proce…	cell body;cell part;cell projection;cytoplasm;intracellular membrane-bounded organelle;intracellular organelle;membrane;neuronal cell body;nucleoplasm;nucleus;organelle	Basal transcription factors	23	23	23	29.3	29.3	29.3	126.6
0.240880966186523	0.68215274810791	0.487310409545898	2.86362361907959	2.52554416656494	-0.185920715332031	-0.247679710388184	0.0969314575195313	0.718404769897461	0.73454475402832	2.89333057403564	0.236519813537598	0.0250587463378906	0.185775756835938	0.234180450439453	1.65251731872559	2.27637481689453	-1.27389335632324	-0.522558212280273	-0.0546588897705078	0.339475631713867	0.654712677001953	2.81218910217285	0.0361995697021484												+			Sec62-GFP_GFP-TM17	binding;catalytic activity;cis-trans isomerase activity;drug binding;FK506 binding;isomerase activity;macrolide binding;peptidyl-prolyl cis-trans isomerase activity	cellular metabolic process;cellular process;macromolecule metabolic process;macromolecule modification;metabolic process;peptidyl-amino acid modification;primary metabolic process;protein folding;protein metabolic process;protein modification process	cell part;endoplasmic reticulum;extracellular organelle;intracellular membrane-bounded organelle;intracellular organelle;membrane;organelle;vesicle		6	6	6	57	57	57	15.649
1.42916488647461	0.21662425994873	1.29228210449219	1.54001140594482	0.748501777648926	1.01360511779785	1.81442928314209	1.64459228515625	1.1083869934082	-0.183464050292969	1.059250831604	0.268250465393066	-0.187015533447266	0.340688705444336	0.737577438354492	0.240091323852539	-0.417131423950195	1.14112854003906	0.908016204833984	0.588254928588867	-1.10123062133789	0.173433303833008	-0.0347442626953125	0.627212524414063																binding;catalytic activity;cation binding;intramolecular transferase activity;intramolecular transferase activity, phosphotransferases;ion binding;isomerase activity;magnesium ion binding;metal ion binding;phosphoacetylglucosamine mutase activity;phosphoglucomutase activity	alcohol metabolic process;anatomical structure development;biosynthetic process;carbohydrate metabolic process;cellular metabolic process;cellular nitrogen compound metabolic process;cellular process;developmental process;macromolecule metabolic process;macromolecule modification;metabolic process;multicellular organismal process;nitrogen compound metabolic process;nucleobase-containing compound …	cell part;cytosol	Amino sugar and nucleotide sugar metabolism	13	13	13	36	36	36	59.851
NaN	NaN	NaN	-1.76694393157959	NaN	NaN	NaN	NaN	NaN	NaN	NaN	NaN	NaN	NaN	NaN	NaN	NaN	NaN	NaN	NaN	NaN	NaN	NaN	NaN																binding;DNA binding;nucleic acid binding	biosynthetic process;cellular metabolic process;cellular nitrogen compound metabolic process;cellular process;macromolecule metabolic process;metabolic process;nitrogen compound metabolic process;nucleobase-containing compound metabolic process;primary metabolic process;RNA metabolic process;transcription from RNA polymerase III promoter	cell part;macromolecular complex;nucleoplasm;protein complex;transcription factor complex		3	3	3	4.6	4.6	4.6	71.458
-3.00629997253418	-4.47976112365723	-3.29341506958008	NaN	NaN	-3.86104583740234	-3.5950927734375	-5.11772155761719	-4.20208072662354	NaN	NaN	-3.27952861785889	NaN	NaN	NaN	NaN	NaN	NaN	NaN	NaN	NaN	NaN	NaN	NaN																binding;histone binding;nucleic acid binding;nucleotide binding;protein binding;RNA binding;snRNA binding;U4 snRNA binding;U6 snRNA binding;U6atac snRNA binding	anatomical structure morphogenesis;biological regulation;cell morphogenesis;cell proliferation;cellular component assembly;cellular component morphogenesis;cellular component organization;cellular macromolecular complex assembly;cellular metabolic process;cellular nitrogen compound metabolic process;cellular process;chromatin organization;chromosome organization;developmental process;homeostatic …	cell part;cytoplasm;intracellular;intracellular membrane-bounded organelle;intracellular organelle;nucleoplasm;nucleus;organelle		3	3	3	3	3	3	111.96
-1.2723503112793	NaN	-1.78702545166016	-1.05989933013916	-1.53350734710693	-1.4642276763916	-2.28333950042725	-2.53737831115723	-2.17552375793457	-2.14292526245117	-2.51554775238037	-2.92796802520752	-2.70916175842285	-2.65457725524902	-2.08130264282227	-1.67514610290527	-3.51907634735107	-2.30126190185547	-2.74098777770996	-2.64949607849121	-2.49020004272461	NaN	-2.94211959838867	-3.39079666137695																		cell part;cytoplasm;nucleoplasm		7	7	7	13.2	13.2	13.2	65.287
NaN	NaN	NaN	NaN	-2.22997379302979	NaN	NaN	NaN	NaN	NaN	NaN	NaN	NaN	NaN	NaN	NaN	-2.12451553344727	NaN	NaN	NaN	NaN	NaN	-2.47232246398926	NaN																antigen binding;binding;cytokine activity;cytokine receptor binding;enzyme binding;glycoprotein binding;protein binding;receptor binding;transforming growth factor beta receptor binding;type I transforming growth factor beta receptor binding;type II transforming growth factor beta receptor binding;type III transforming growth factor beta receptor binding	aging;amine metabolic process;anatomical structure development;anatomical structure morphogenesis;biological regulation;biosynthetic process;carbohydrate metabolic process;catabolic process;cell activation;cell differentiation;cell growth;cell junction organization;cell morphogenesis;cell motility;cell proliferation;cellular component assembly;cellular component morphogenesis;cellular component m…	cell body;cell part;cell projection;cell surface;cytoplasm;extracellular matrix;extracellular region;extracellular space;intracellular membrane-bounded organelle;intracellular organelle;membrane;neuron projection;neuronal cell body;nucleus;organelle;plasma membrane;proteinaceous extracellular matrix	Amoebiasis;Cell cycle;Chagas disease (American trypanosomiasis);Chronic myeloid leukemia;Colorectal cancer;Cytokine-cytokine receptor interaction;Dilated cardiomyopathy;Endocytosis;Hypertrophic cardiomyopathy (HCM);Intestinal immune network for IgA production;ko05152;Leishmaniasis;Malaria;MAPK signaling pathway;Osteoclast differentiation;Pancreatic cancer;Pathways in cancer;Renal cell carcinoma;R…	2	2	2	6.4	6.4	6.4	44.341
-3.09506034851074	-2.96635913848877	-2.36333656311035	-3.58154296875	-3.07575035095215	-2.40835189819336	-1.57517910003662	-1.91808128356934	-2.82746505737305	-3.38537311553955	-3.86436939239502	-1.81663227081299	NaN	-2.40463829040527	NaN	-3.09133911132813	-3.46585083007813	-0.922721862792969	-1.21150016784668	-0.741691589355469	-2.87424278259277	-2.21292686462402	-3.09178352355957	-2.76387023925781																catalytic activity;endopeptidase activity;exopeptidase activity;hydrolase activity;peptidase activity;peptidase activity, acting on L-amino acid peptides;serine hydrolase activity;serine-type endopeptidase activity;serine-type exopeptidase activity;serine-type peptidase activity	macromolecule metabolic process;metabolic process;primary metabolic process;protein metabolic process;proteolysis	cell part;cytoplasm;intracellular membrane-bounded organelle;intracellular organelle;membrane;nucleus;organelle		9	9	9	19.9	19.9	19.9	72.926
-4.27746295928955	NaN	-5.12684917449951	-3.99167823791504	-4.39690208435059	NaN	NaN	NaN	NaN	NaN	NaN	NaN	NaN	NaN	NaN	NaN	NaN	NaN	NaN	NaN	NaN	NaN	NaN	NaN																binding;identical protein binding;protein binding	anatomical structure formation involved in morphogenesis;biological regulation;cell cycle;cellular component assembly;cellular component movement;cellular component organization;cellular localization;cellular process;cytoskeleton organization;cytoskeleton-dependent intracellular transport;developmental process;establishment of localization;localization;microtubule organizing center organization;m…	cell part;centrosome;cytoplasm;cytosol;intracellular non-membrane-bounded organelle;intracellular organelle;macromolecular complex;membrane;microtubule organizing center;organelle;protein complex		3	3	3	1.7	1.7	1.7	210.13
6.57734680175781	5.28509616851807	6.36965370178223	5.20641613006592	NaN	6.25163650512695	7.33417987823486	6.62878036499023	6.9134464263916	5.71003913879395	6.67937564849854	6.0391092300415	NaN	NaN	6.91032218933105	6.41862869262695	6.50115966796875	7.00290870666504	7.47775459289551	7.02611923217773	NaN	7.07815170288086	NaN	7.5750732421875																				2	2	2	29.7	29.7	29.7	11.167
-0.370243072509766	-0.96705150604248	-1.0021800994873	-0.406353950500488	-0.876858711242676	-1.25467491149902	-0.587420463562012	-1.43505477905273	-0.638744354248047	-0.709497451782227	-2.13315868377686	-1.42757511138916	-1.02054977416992	-0.874103546142578	-2.54364395141602	-1.46064186096191	-1.75171279907227	-0.910858154296875	-1.30837821960449	-0.871129989624023	-2.14085960388184	-1.24280548095703	-3.00493049621582	-0.457075119018555																	anatomical structure morphogenesis;biological regulation;catabolic process;cell cycle;cell proliferation;cellular metabolic process;cellular process;developmental process;immune system process;macromolecule metabolic process;macromolecule modification;metabolic process;mitotic cell cycle;primary metabolic process;protein metabolic process;protein modification by small protein conjugation or remov…	cell part;cytosol;macromolecular complex;nucleoplasm;protein complex;ubiquitin ligase complex	Cell cycle;Cell cycle - yeast;Circadian rhythm - mammal;Oocyte meiosis;Protein processing in endoplasmic reticulum;TGF-beta signaling pathway;Ubiquitin mediated proteolysis;Wnt signaling pathway	13	13	13	24	24	24	84.333
-3.08133506774902	-3.65242767333984	-1.82141304016113	-3.11976528167725	NaN	-0.543970108032227	-2.70071125030518	-3.61043739318848	-2.3055534362793	-0.625503540039063	NaN	NaN	NaN	-3.4583158493042	NaN	-2.21432495117188	NaN	-2.4598331451416	-2.52437019348145	-2.83537292480469	-2.60648918151855	NaN	NaN	-3.07734870910645																adenyl nucleotide binding;adenyl ribonucleotide binding;ATP binding;binding;catalytic activity;kinase activity;nucleotide binding;phosphotransferase activity, alcohol group as acceptor;protein kinase activity;protein serine/threonine kinase activity;purine nucleotide binding;purine ribonucleoside triphosphate binding;purine ribonucleotide binding;ribonucleotide binding;transferase activity;transf…	anatomical structure morphogenesis;biological regulation;cell division;cell morphogenesis;cellular component morphogenesis;cellular component organization;cellular membrane organization;cellular metabolic process;cellular process;developmental process;endocytosis;establishment of localization;macromolecule metabolic process;macromolecule modification;membrane invagination;membrane organization;me…	cell part;cell projection;centrosome;cilium;cytoplasm;cytosol;intracellular membrane-bounded organelle;intracellular non-membrane-bounded organelle;intracellular organelle;kinetochore;macromolecular complex;membrane;microtubule organizing center;nucleus;organelle;protein complex;ribonucleoprotein complex	Hedgehog signaling pathway;Wnt signaling pathway	6	6	6	18.8	18.8	18.8	42.451
1.51497459411621	2.03624629974365	3.13043975830078	2.4436559677124	3.2062406539917	3.08514595031738	2.08348941802979	2.49697494506836	3.3049201965332	2.10092544555664	0.481654167175293	3.00923633575439	1.72485160827637	1.39451026916504	1.71055793762207	2.14991569519043	1.81810188293457	1.68023681640625	2.38942527770996	3.53052711486816	3.14096641540527	3.05029487609863	0.935979843139648	2.16871452331543										+					Sec62-GFP_GFP-TM17-Fam134Bcyt223			cell part;cytoplasm;nucleoplasm		4	4	4	40.8	40.8	40.8	16.12
-1.92891883850098	-2.67483043670654	-1.67539978027344	-1.62105083465576	-3.7031307220459	-1.29989814758301	-1.55944728851318	-2.39189720153809	-2.56605529785156	-2.36065292358398	NaN	NaN	-1.59638214111328	-3.05489540100098	-1.55656433105469	-2.69140625	-3.62230110168457	-1.83146095275879	-1.28441429138184	-1.81753349304199	-2.21896743774414	-3.30919361114502	-4.10385131835938	NaN																	cellular metabolic process;cellular process;macromolecule metabolic process;metabolic process;multicellular organismal process;muscle contraction;primary metabolic process;protein folding;protein metabolic process	cell part;endoplasmic reticulum;intracellular membrane-bounded organelle;intracellular organelle;macromolecular complex;membrane;microtubule organizing center;organelle;plasma membrane;protein complex		10	10	10	12.9	12.9	12.9	96.9
-0.0135746002197266	0.345614433288574	0.94154167175293	0.148148536682129	-1.47309970855713	0.422660827636719	-0.111289024353027	NaN	0.00121498107910156	-0.721963882446289	-1.34369564056396	-1.42821979522705	NaN	-0.286018371582031	NaN	-0.690095901489258	-2.50173377990723	-0.764251708984375	-0.593332290649414	NaN	-1.0808277130127	0.416263580322266	NaN	NaN																binding;nucleic acid binding;nucleotide binding;pre-mRNA binding;RNA binding	biological regulation;biosynthetic process;cellular component assembly;cellular component organization;cellular macromolecular complex assembly;cellular metabolic process;cellular nitrogen compound metabolic process;cellular process;establishment of localization;macromolecular complex assembly;macromolecule metabolic process;metabolic process;mRNA metabolic process;mRNA processing;nitrogen compou…	cell part;cytoplasm;intracellular membrane-bounded organelle;intracellular non-membrane-bounded organelle;intracellular organelle;nucleolus;nucleoplasm;nucleus;organelle	Spliceosome	5	5	3	17.3	17.3	13.3	26.306
NaN	NaN	NaN	NaN	-2.13681507110596	NaN	NaN	NaN	NaN	NaN	-2.432692527771	NaN	NaN	NaN	NaN	NaN	NaN	NaN	NaN	NaN	NaN	NaN	NaN	NaN																binding;catalytic activity;cation binding;hydrolase activity;hydrolase activity, acting on ester bonds;ion binding;metal ion binding;steryl-sulfatase activity;sulfuric ester hydrolase activity	anatomical structure development;catabolic process;cellular lipid metabolic process;cellular metabolic process;cellular process;developmental process;lipid metabolic process;macromolecule metabolic process;macromolecule modification;metabolic process;multi-organism process;primary metabolic process;protein metabolic process;protein modification process;small molecule metabolic process	cell part;endoplasmic reticulum;endosome;Golgi apparatus;intracellular membrane-bounded organelle;intracellular organelle;lysosome;membrane;organelle;plasma membrane;vacuole	Steroid hormone biosynthesis	2	2	2	4.9	4.9	4.9	51.869
-2.8709602355957	NaN	NaN	-2.38415622711182	NaN	-3.14756011962891	-3.10162258148193	-3.41567993164063	NaN	NaN	NaN	NaN	NaN	NaN	-3.15235328674316	NaN	NaN	-2.99989891052246	NaN	-3.06387329101563	NaN	NaN	NaN	-2.78861808776855																AMP deaminase activity;binding;catalytic activity;cation binding;deaminase activity;hydrolase activity;hydrolase activity, acting on carbon-nitrogen (but not peptide) bonds;hydrolase activity, acting on carbon-nitrogen (but not peptide) bonds, in cyclic amidines;ion binding;metal ion binding	biological regulation;biosynthetic process;cellular aromatic compound metabolic process;cellular metabolic compound salvage;cellular metabolic process;cellular nitrogen compound metabolic process;cellular process;heterocycle metabolic process;homeostatic process;metabolic process;multicellular organismal process;nitrogen compound metabolic process;nucleobase-containing compound metabolic process;…	cell part;cytosol	Purine metabolism	2	2	2	4.9	4.9	4.9	53.797
-0.0735626220703125	NaN	-1.84050369262695	-1.2124605178833	1.64227771759033	-1.74204063415527	-0.702301979064941	-2.24029350280762	0.370065689086914	0.739910125732422	1.11373805999756	NaN	-1.13570404052734	-1.11021995544434	-0.275047302246094	1.35856819152832	1.30570220947266	-0.731536865234375	-0.727773666381836	-1.35946655273438	0.837738037109375	0.68433952331543	1.39794158935547	-2.21006202697754																binding;calcium ion binding;cation binding;identical protein binding;ion binding;metal ion binding;protein binding	anatomical structure development;cell differentiation;cellular process;developmental process;establishment of localization;exocytosis;response to abiotic stimulus;response to chemical stimulus;response to stimulus;secretion;transport;vesicle-mediated transport	bleb;cell part;cell projection;cytoplasm;endosome;extracellular organelle;Golgi apparatus;intracellular membrane-bounded organelle;intracellular organelle;membrane;organelle;plasma membrane;vesicle		7	7	7	32.4	32.4	32.4	40.936
NaN	NaN	NaN	NaN	NaN	NaN	NaN	NaN	-1.91179656982422	-1.57258224487305	-1.92897129058838	-3.28593158721924	NaN	NaN	NaN	-3.68858242034912	-3.95651340484619	NaN	NaN	NaN	-3.6246862411499	-1.69118690490723	-0.380477905273438	-3.06551170349121																		cell part;cytoplasmic membrane-bounded vesicle;Golgi apparatus;intracellular membrane-bounded organelle;intracellular organelle;membrane;nucleoplasm;organelle;plasma membrane;vesicle		3	3	3	9.3	9.3	9.3	47.773
4.63175392150879	1.84082889556885	2.84161758422852	3.26908016204834	1.70003604888916	4.27381706237793	3.11591053009033	1.64260864257813	0.698287963867188	3.34407234191895	3.23766613006592	3.27701091766357	0.86454963684082	1.58750152587891	2.9877986907959	1.5196475982666	1.6760368347168	3.6099796295166	0.814376831054688	2.92160606384277	4.01779174804688	1.21612167358398	1.07219886779785	3.39034652709961																catalytic activity;hydrolase activity;peptidase activity	biological regulation;biosynthetic process;cellular metabolic process;cellular process;establishment of localization;macromolecule metabolic process;metabolic process;peptide metabolic process;primary metabolic process;protein maturation;protein metabolic process;protein targeting;protein transport;proteolysis;regulation of transport;translation;transport	cell part;macromolecular complex;membrane;protein complex	Protein export	3	3	3	31.4	31.4	31.4	11.805
NaN	NaN	NaN	NaN	NaN	-1.05322456359863	-1.64358806610107	NaN	0.0762176513671875	0.186555862426758	NaN	NaN	NaN	-0.0228157043457031	NaN	NaN	NaN	-1.60025024414063	-2.23355484008789	NaN	-0.544443130493164	-0.127954483032227	NaN	NaN																adenyl nucleotide binding;adenyl ribonucleotide binding;ATP binding;binding;catalytic activity;kinase activity;nucleotide binding;phosphotransferase activity, alcohol group as acceptor;protein kinase activity;protein serine/threonine kinase activity;purine nucleotide binding;purine ribonucleoside triphosphate binding;purine ribonucleotide binding;ribonucleotide binding;transferase activity;transf…	biological regulation;cellular component organization;cellular metabolic process;cellular process;macromolecule metabolic process;macromolecule modification;metabolic process;mitochondrion organization;organelle organization;phosphorus metabolic process;primary metabolic process;protein metabolic process;protein modification process;protein phosphorylation;response to stimulus;signal transduction	cell part;cytoplasm;Golgi apparatus;intracellular membrane-bounded organelle;intracellular organelle;membrane;nucleoplasm;organelle;plasma membrane	Acute myeloid leukemia;Adipocytokine signaling pathway;Apoptosis;B cell receptor signaling pathway;Carbohydrate digestion and absorption;Chagas disease (American trypanosomiasis);Chemokine signaling pathway;Chronic myeloid leukemia;Colorectal cancer;Endometrial cancer;ErbB signaling pathway;Fc epsilon RI signaling pathway;Fc gamma R-mediated phagocytosis;Focal adhesion;Glioma;Hepatitis C;Insulin …	4	4	4	11.6	11.6	11.6	46.135
NaN	-3.94113922119141	NaN	-3.09841632843018	NaN	-2.51438903808594	-3.02663707733154	-2.05906105041504	NaN	NaN	NaN	NaN	NaN	NaN	NaN	NaN	NaN	NaN	-2.70331764221191	-2.66447448730469	NaN	NaN	NaN	NaN																3'-5' DNA helicase activity;binding;catalytic activity;chromatin binding;DNA binding;DNA helicase activity;DNA replication origin binding;helicase activity;hydrolase activity;hydrolase activity, acting on acid anhydrides;hydrolase activity, acting on acid anhydrides, in phosphorus-containing anhydrides;nucleic acid binding;nucleoside-triphosphatase activity;pyrophosphatase activity;sequence-speci…	biological regulation;biosynthetic process;cell cycle;cellular component assembly;cellular component organization;cellular macromolecular complex assembly;cellular metabolic process;cellular nitrogen compound metabolic process;cellular process;DNA geometric change;DNA metabolic process;DNA recombination;DNA repair;DNA replication;macromolecular complex assembly;macromolecule metabolic process;met…	cell part;centrosome;cytoplasm;intracellular membrane-bounded organelle;intracellular non-membrane-bounded organelle;intracellular organelle;macromolecular complex;microtubule organizing center;nucleoplasm;nucleus;organelle;protein complex	Cell cycle;Cell cycle - yeast;Meiosis - yeast	2	2	2	7.5	7.5	7.5	43.734
-2.02611351013184	NaN	NaN	-1.48480319976807	NaN	NaN	-1.93400478363037	-1.08110809326172	-2.05279350280762	-1.74967575073242	NaN	-2.37950801849365	-1.61212348937988	NaN	NaN	NaN	NaN	NaN	-1.77130126953125	NaN	NaN	NaN	NaN	NaN																adenosine kinase activity;adenyl nucleotide binding;adenyl ribonucleotide binding;ATP binding;binding;catalytic activity;cation binding;ion binding;kinase activity;metal ion binding;nucleobase-containing compound kinase activity;nucleoside kinase activity;nucleotide binding;phosphotransferase activity, alcohol group as acceptor;purine nucleotide binding;purine ribonucleoside triphosphate binding;…	biological regulation;biosynthetic process;cell proliferation;cellular aromatic compound metabolic process;cellular metabolic compound salvage;cellular metabolic process;cellular nitrogen compound metabolic process;cellular process;heterocycle metabolic process;metabolic process;nitrogen compound metabolic process;nucleobase-containing compound metabolic process;nucleobase-containing small molecu…	cell part;cytoplasm;cytosol;nucleoplasm	Purine metabolism	4	4	4	27.5	27.5	27.5	25.942
1.09848785400391	-1.20365047454834	0.815994262695313	-0.413031578063965	-0.857348442077637	-1.16056823730469	-2.59278011322021	-2.32657432556152	-1.01412773132324	-0.924514770507813	-1.80011081695557	-0.300728797912598	0.612165451049805	0.91832160949707	-3.79378223419189	NaN	-3.46702098846436	NaN	NaN	-3.4620532989502	0.367109298706055	0.714275360107422	NaN	-0.405178070068359																binding;catalytic activity;cation binding;DNA primase activity;DNA-directed RNA polymerase activity;ion binding;metal ion binding;nucleotidyltransferase activity;RNA polymerase activity;transferase activity;transferase activity, transferring phosphorus-containing groups	biological regulation;biosynthetic process;cell cycle;cellular component organization;cellular metabolic process;cellular nitrogen compound metabolic process;cellular process;chromosome organization;DNA metabolic process;DNA recombination;DNA replication;homeostatic process;macromolecule metabolic process;metabolic process;mitotic cell cycle;nitrogen compound metabolic process;nucleobase-containi…	cell part;membrane;nucleoplasm	DNA replication;Purine metabolism;Pyrimidine metabolism	9	9	9	25.7	25.7	25.7	54.082
0.554777145385742	NaN	-2.19990539550781	-1.72974681854248	-0.208685874938965	NaN	-1.36619472503662	NaN	-0.913364410400391	-2.03574752807617	NaN	-2.68534374237061	NaN	NaN	-2.44146537780762	NaN	NaN	NaN	NaN	NaN	NaN	-2.52994346618652	NaN	-1.01452255249023																acetyl-CoA C-acetyltransferase activity;acetyl-CoA C-acyltransferase activity;acetyltransferase activity;binding;C-acetyltransferase activity;C-acyltransferase activity;catalytic activity;cation binding;coenzyme binding;cofactor binding;ion binding;metal ion binding;transferase activity;transferase activity, transferring acyl groups;transferase activity, transferring acyl groups other than amino-…	amine metabolic process;anatomical structure development;biosynthetic process;catabolic process;cellular amino acid metabolic process;cellular component assembly;cellular component organization;cellular ketone body metabolic process;cellular ketone metabolic process;cellular lipid metabolic process;cellular metabolic process;cellular nitrogen compound metabolic process;cellular process;developmen…	cell part;extracellular organelle;intracellular membrane-bounded organelle;intracellular organelle;membrane;mitochondrion;organelle;vesicle	Benzoate degradation;Butanoate metabolism;Carbon fixation pathways in prokaryotes;Fatty acid metabolism;Glyoxylate and dicarboxylate metabolism;Lysine degradation;Propanoate metabolism;Pyruvate metabolism;Synthesis and degradation of ketone bodies;Terpenoid backbone biosynthesis;Tryptophan metabolism;Two-component system;Valine, leucine and isoleucine degradation	4	4	4	16.8	16.8	16.8	33.504
6.62180328369141	6.54841136932373	7.17361450195313	6.79337215423584	6.71891689300537	6.34922981262207	6.55970287322998	6.66883659362793	6.80356407165527	6.65281677246094	6.30020046234131	6.63583850860596	5.5494213104248	5.82525444030762	5.60782623291016	4.8972282409668	5.65580940246582	5.67685890197754	5.78640747070313	6.05366134643555	5.56056594848633	5.99732971191406	5.74961280822754	6.27262687683105																binding;catalytic activity;coenzyme binding;cofactor binding;lactate dehydrogenase activity;L-lactate dehydrogenase activity;NAD binding;nucleotide binding;oxidoreductase activity;oxidoreductase activity, acting on CH-OH group of donors;oxidoreductase activity, acting on the CH-OH group of donors, NAD or NADP as acceptor	carbohydrate metabolic process;cellular ketone metabolic process;cellular metabolic process;cellular nitrogen compound metabolic process;cellular process;cofactor metabolic process;heterocycle metabolic process;metabolic process;nitrogen compound metabolic process;nucleobase-containing compound metabolic process;nucleobase-containing small molecule metabolic process;nucleotide metabolic process;o…	cell part;cytoplasm;cytosol;extracellular organelle;intracellular membrane-bounded organelle;intracellular organelle;membrane;mitochondrion;organelle;vesicle	Cysteine and methionine metabolism;Glycolysis / Gluconeogenesis;Propanoate metabolism;Pyruvate metabolism	18	17	7	59.5	56	15.8	37.294
3.63183212280273	3.89192676544189	4.51197052001953	4.11590480804443	3.95203304290771	3.60297775268555	3.86113834381104	4.30944442749023	3.60068702697754	3.53045082092285	1.476149559021	4.43157482147217	3.48301887512207	3.62894058227539	4.76318359375	3.86871337890625	3.83892631530762	3.30600547790527	3.69865989685059	4.59021759033203	3.28497314453125	3.59715461730957	2.32968711853027	4.79166603088379				+											Sec62-GFP_Sec62TMD-GFP	catalytic activity;hydrolase activity;hydrolase activity, acting on ester bonds;inositol or phosphatidylinositol phosphatase activity;lipid phosphatase activity;phosphatase activity;phosphatidylinositol bisphosphate phosphatase activity;phosphatidylinositol monophosphate phosphatase activity;phosphatidylinositol-3-phosphatase activity;phosphatidylinositol-4-phosphate phosphatase activity;phosphor…	biosynthetic process;cellular lipid metabolic process;cellular metabolic process;cellular process;lipid metabolic process;metabolic process;phosphorus metabolic process;primary metabolic process;small molecule metabolic process	cell part;Golgi apparatus;intracellular membrane-bounded organelle;intracellular organelle;macromolecular complex;membrane;organelle;protein complex;receptor complex		28	28	28	55	55	55	69.359
5.53089904785156	5.7078332901001	6.48379325866699	6.22620296478271	6.34654712677002	6.33524513244629	6.56556034088135	7.06420516967773	6.4942569732666	6.17434883117676	4.89558887481689	5.50575733184814	5.51000213623047	5.32061195373535	6.22610664367676	6.28965950012207	6.03752899169922	5.95650482177734	6.16538047790527	6.99600982666016	5.99330139160156	6.13289833068848	5.08495140075684	6.24514961242676					+				+		+				Sec62-GFP_Fam134BTMD-GFP;Sec62-GFP_GFP-TM17-Fam134Bcyt223LIR;Sec62-GFP_GFP-TM17-Sec62cyt107	3-chloroallyl aldehyde dehydrogenase activity;alcohol dehydrogenase (NADP+) activity;aldehyde dehydrogenase (NAD) activity;aldehyde dehydrogenase [NAD(P)+] activity;aldo-keto reductase (NADP) activity;benzaldehyde dehydrogenase (NAD+) activity;catalytic activity;long-chain-alcohol oxidase activity;long-chain-aldehyde dehydrogenase activity;oxidoreductase activity;oxidoreductase activity, acting o…	aging;alcohol metabolic process;anatomical structure development;biological regulation;catabolic process;cellular aldehyde metabolic process;cellular lipid metabolic process;cellular metabolic process;cellular process;developmental process;lipid metabolic process;metabolic process;primary metabolic process;response to chemical stimulus;response to drug;response to endogenous stimulus;response to …	cell part;cytoplasm;cytosol;endoplasmic reticulum;extracellular organelle;extracellular space;intracellular membrane-bounded organelle;intracellular organelle;membrane;microbody;nucleoplasm;organelle;peroxisome;plasma membrane;vesicle	Arginine and proline metabolism;Ascorbate and aldarate metabolism;beta-Alanine metabolism;Chloroalkane and chloroalkene degradation;Drug metabolism - cytochrome P450;Fatty acid metabolism;Glycerolipid metabolism;Glycolysis / Gluconeogenesis;Histidine metabolism;Limonene and pinene degradation;Lysine degradation;Metabolism of xenobiotics by cytochrome P450;Pentose and glucuronate interconversions;…	20	20	20	51.1	51.1	51.1	54.847
NaN	NaN	NaN	NaN	NaN	NaN	-1.18928050994873	NaN	-3.0534839630127	NaN	NaN	-1.72577381134033	NaN	NaN	NaN	-3.44155883789063	-3.64240550994873	NaN	NaN	NaN	NaN	NaN	NaN	-1.84074020385742																4 iron, 4 sulfur cluster binding;binding;catalytic activity;cation binding;DNA binding;DNA primase activity;DNA-directed RNA polymerase activity;ion binding;iron-sulfur cluster binding;metal cluster binding;metal ion binding;nucleic acid binding;nucleotidyltransferase activity;RNA polymerase activity;transferase activity;transferase activity, transferring phosphorus-containing groups	biological regulation;biosynthetic process;cell cycle;cellular component organization;cellular metabolic process;cellular nitrogen compound metabolic process;cellular process;chromosome organization;DNA metabolic process;DNA recombination;DNA replication;homeostatic process;macromolecule metabolic process;metabolic process;mitotic cell cycle;nitrogen compound metabolic process;nucleobase-containi…	cell part;nucleoplasm	DNA replication;Purine metabolism;Pyrimidine metabolism	5	5	5	11.8	11.8	11.8	58.805
NaN	NaN	NaN	-5.1689977645874	NaN	NaN	NaN	NaN	-3.85996627807617	-3.85411357879639	NaN	-4.35153102874756	NaN	NaN	NaN	NaN	NaN	NaN	NaN	-3.84416770935059	NaN	NaN	NaN	NaN																actin binding;binding;catalytic activity;cation binding;coenzyme binding;cofactor binding;cytoskeletal protein binding;FAD binding;flavin adenine dinucleotide binding;ion binding;metal ion binding;monooxygenase activity;oxidoreductase activity;oxidoreductase activity, acting on paired donors, with incorporation or reduction of molecular oxygen;oxidoreductase activity, acting on paired donors, wit…	cellular component disassembly;cellular component organization;cellular process;cytoskeleton organization;establishment of localization;exocytosis;metabolic process;organelle organization;protein depolymerization;secretion;transport;vesicle-mediated transport	cell part;cytoplasm;cytoskeleton;intracellular membrane-bounded organelle;intracellular non-membrane-bounded organelle;intracellular organelle;membrane;nucleoplasm;nucleus;organelle;plasma membrane		3	3	2	4	4	2.6	118.39
3.35366058349609	4.66627788543701	3.68902778625488	5.82071208953857	4.59772968292236	4.35700607299805	2.78162097930908	5.25381660461426	4.52910614013672	4.51120185852051	6.15864086151123	3.48642826080322	3.06540870666504	4.33396339416504	4.7598705291748	5.51316452026367	5.2888298034668	2.80999565124512	2.87508201599121	5.24257659912109	3.03711700439453	4.47725868225098	5.81132507324219	5.18200874328613					+				+		+	+			Sec62-GFP_Fam134BTMD-GFP;Sec62-GFP_GFP-TM17;Sec62-GFP_GFP-TM17-Fam134Bcyt223LIR;Sec62-GFP_GFP-TM17-Sec62cyt107			cell part;intracellular membrane-bounded organelle;intracellular organelle;membrane;mitochondrion;organelle		3	3	3	17.1	17.1	17.1	27.835
NaN	NaN	NaN	NaN	-1.30625629425049	NaN	NaN	NaN	NaN	NaN	NaN	-1.39357852935791	NaN	NaN	NaN	NaN	NaN	NaN	NaN	NaN	NaN	NaN	NaN	NaN																		cell part;cytosol;intracellular membrane-bounded organelle;intracellular organelle;nucleus;organelle		2	2	2	17.5	17.5	17.5	20.57
-1.78757858276367	-1.63799381256104	-3.09380149841309	-0.772336006164551	-1.0601053237915	-0.472629547119141	-0.806553840637207	-4.55725193023682	-0.64404296875	-1.13591003417969	NaN	-2.193922996521	-1.79112243652344	-1.922607421875	-3.63804149627686	-1.22099876403809	-1.43241310119629	-1.30058097839355	-2.26808929443359	-2.04859733581543	-1.42580223083496	-3.927565574646	-2.37581634521484	-1.90908050537109																binding;cation binding;cytoskeletal protein binding;enzyme binding;enzyme regulator activity;GTPase binding;GTPase regulator activity;guanyl-nucleotide exchange factor activity;ion binding;metal ion binding;microtubule binding;nucleoside-triphosphatase regulator activity;protein binding;Rac GTPase binding;Rac guanyl-nucleotide exchange factor activity;Ras GTPase binding;Ras guanyl-nucleotide exch…	anatomical structure morphogenesis;biological regulation;cell division;cell morphogenesis;cellular component morphogenesis;cellular component organization;cellular process;cytoskeleton organization;developmental process;establishment of localization;immune system process;mitosis;nuclear division;organelle fission;organelle organization;protein transport;regulation of organelle organization;regula…	cell body;cell part;cytoplasm;cytoplasmic membrane-bounded vesicle;cytoskeleton;cytosol;Golgi apparatus;intracellular membrane-bounded organelle;intracellular non-membrane-bounded organelle;intracellular organelle;macromolecular complex;neuronal cell body;organelle;protein complex;vesicle	Pathogenic Escherichia coli infection	10	10	10	13.1	13.1	13.1	111.49
-1.56547355651855	NaN	-3.57284736633301	-2.83285999298096	NaN	-3.17771244049072	NaN	-3.06740951538086	-2.91799545288086	-3.6273078918457	NaN	-1.47529697418213	-1.40781211853027	-1.57464408874512	NaN	-3.82474422454834	NaN	-1.39235687255859	NaN	-0.59617805480957	NaN	NaN	NaN	-3.75736904144287																	biological regulation;biosynthetic process;cellular metabolic process;cellular nitrogen compound metabolic process;cellular process;macromolecule metabolic process;metabolic process;nitrogen compound metabolic process;nucleobase-containing compound metabolic process;primary metabolic process;RNA metabolic process;transcription elongation, DNA-dependent;transcription from RNA polymerase II promote…	cell part;cytoplasm;macromolecular complex;nucleoplasm;protein complex;transcription elongation factor complex		8	8	8	13.7	13.7	13.7	70.038
-3.80860805511475	-3.67957019805908	-2.41519737243652	-3.82408714294434	0.140856742858887	-1.44841384887695	0.185248374938965	-0.981805801391602	-1.19787216186523	-0.0197391510009766	-2.78359699249268	-1.70886707305908	-2.16875076293945	-0.684268951416016	-0.110467910766602	0.0239715576171875	-0.02166748046875	-0.115129470825195	-3.17168235778809	-2.53883171081543	-0.412113189697266	-0.0301513671875	-2.2491283416748	-1.39698600769043																adenyl nucleotide binding;adenyl ribonucleotide binding;ATP binding;binding;catalytic activity;ethanolamine kinase activity;kinase activity;nucleotide binding;phosphotransferase activity, alcohol group as acceptor;purine nucleotide binding;purine ribonucleoside triphosphate binding;purine ribonucleotide binding;ribonucleotide binding;transferase activity;transferase activity, transferring phospho…	alcohol metabolic process;amine metabolic process;biosynthetic process;cellular lipid metabolic process;cellular metabolic process;cellular nitrogen compound metabolic process;cellular process;lipid metabolic process;metabolic process;nitrogen compound metabolic process;primary metabolic process;small molecule metabolic process	cell part;cytoplasm;cytosol;membrane;nucleoplasm;plasma membrane	Glycerophospholipid metabolism	2	2	2	8.4	8.4	8.4	39.663
-0.241804122924805	-0.359248161315918	-0.408199310302734	0.219647407531738	1.13265323638916	-0.545629501342773	-1.22256183624268	0.997217178344727	1.07580184936523	0.692380905151367	3.31532764434814	-1.50047206878662	-0.143852233886719	-0.474184036254883	-0.0492439270019531	1.59378814697266	1.84126853942871	NaN	-0.389520645141602	0.994960784912109	1.11764335632324	1.23698997497559	3.17088890075684	0.0888290405273438									+	+		+			Sec62-GFP_Fam134BTMD-GFP;Sec62-GFP_GFP-TM17;Sec62-GFP_GFP-TM17-Fam134Bcyt223	binding;calcium ion binding;cation binding;ion binding;metal ion binding	anatomical structure development;developmental process	cell part		7	7	7	21.2	21.2	21.2	45.439
2.09615516662598	2.26002407073975	2.36035537719727	1.52976894378662	1.11333751678467	1.93021774291992	1.83365726470947	1.22488403320313	1.96504211425781	2.10600090026855	0.813759803771973	0.775679588317871	1.51000213623047	0.722837448120117	2.41919898986816	-0.0396938323974609	1.66695976257324	1.94584274291992	2.1280517578125	2.08979797363281	0.719461441040039	2.37536430358887	-0.224040985107422	1.22471809387207																activating transcription factor binding;ATPase binding;binding;enzyme binding;protein binding;transcription factor binding;transporter activity;ubiquitin protein ligase binding	anatomical structure development;behavior;biological regulation;catabolic process;cellular homeostasis;cellular ion homeostasis;cellular metabolic process;cellular process;developmental process;establishment of localization;homeostatic process;macromolecule metabolic process;metabolic process;multicellular organismal process;neurological system process;primary metabolic process;protein folding;pr…	cell part;cell projection;endoplasmic reticulum;intracellular membrane-bounded organelle;intracellular organelle;membrane;neuron projection;organelle	Protein processing in endoplasmic reticulum	19	19	19	27.9	27.9	27.9	101.54
0.664852142333984	0.0354757308959961	0.960412979125977	0.424281120300293	0.699105262756348	0.633012771606445	0.806296348571777	-1.79260063171387	-0.861837387084961	0.389043807983398	-0.510228157043457	0.196564674377441	-0.244050979614258	-0.397335052490234	-1.56047439575195	0.329235076904297	-0.624799728393555	0.288627624511719	-0.697235107421875	0.350778579711914	-1.54477691650391	-1.2597541809082	-1.14044761657715	-0.935966491699219																	biological regulation;biosynthetic process;catabolic process;cell cycle;cellular component organization;cellular metabolic process;cellular nitrogen compound metabolic process;cellular process;chromatin modification;chromatin organization;chromosome organization;detection of stimulus;DNA metabolic process;DNA repair;histone modification;macromolecule metabolic process;macromolecule modification;m…	cell part;cytoplasm;extracellular organelle;macromolecular complex;membrane;nucleoplasm;organelle;plasma membrane;protein complex;ubiquitin ligase complex;vesicle	Nucleotide excision repair;Ubiquitin mediated proteolysis	19	19	13	21.7	21.7	14.9	103.98
-3.8160285949707	NaN	-3.48811912536621	-2.21195697784424	-3.22932815551758	NaN	-4.54041481018066	NaN	-3.25928497314453	-2.24396133422852	NaN	-3.83344459533691	-4.42220306396484	-4.04980182647705	NaN	-4.15893077850342	NaN	NaN	NaN	-4.37525081634521	NaN	-3.17014694213867	NaN	NaN																binding;cadherin binding;cell adhesion molecule binding;protein binding;receptor binding	anatomical structure development;biological adhesion;biological regulation;biosynthetic process;cell adhesion;cell junction organization;cellular component assembly;cellular component organization;cellular metabolic process;cellular nitrogen compound metabolic process;cellular process;developmental process;macromolecule metabolic process;metabolic process;nitrogen compound metabolic process;nucle…	cell part;cell projection;cytoplasm;cytosol;extracellular organelle;intracellular membrane-bounded organelle;intracellular organelle;membrane;midbody;neuron projection;nucleus;organelle;plasma membrane;site of polarized growth;synapse;vesicle	Adherens junction;Leukocyte transendothelial migration	4	4	4	7.4	7.4	7.4	102.29
-5.40239810943604	NaN	-4.7001953125	-3.10241031646729	-4.10197639465332	-3.39233493804932	-5.33020687103271	-4.11836719512939	-5.09896755218506	-5.71773147583008	NaN	NaN	-4.28376960754395	-4.76765823364258	-4.93811225891113	-4.1025333404541	-4.22448539733887	-3.35487937927246	-5.09610080718994	-3.88316345214844	-5.16448497772217	-4.37758636474609	NaN	-5.16025829315186																ARF guanyl-nucleotide exchange factor activity;binding;enzyme regulator activity;GTPase regulator activity;guanyl-nucleotide exchange factor activity;lipid binding;nucleoside-triphosphatase regulator activity;phosphatidylinositol binding;phosphatidylinositol-3,4,5-trisphosphate binding;phosphatidylinositol-3,5-bisphosphate binding;phospholipid binding;small GTPase regulator activity	biological regulation;cell activation;cell motility;cellular component disassembly;cellular component movement;cellular component organization;cellular localization;cellular process;endosome transport;establishment of localization;establishment or maintenance of cell polarity;Golgi organization;Golgi vesicle transport;immune system process;localization;locomotion;membrane organization;organelle o…	cell leading edge;cell part;Golgi apparatus;intracellular membrane-bounded organelle;intracellular organelle;lipid particle;membrane;microbody;mitochondrion;organelle;peroxisome		13	13	13	10.9	10.9	10.9	206.44
0.982782363891602	-0.186593055725098	0.678581237792969	-0.59107494354248	0.976380348205566	1.66620635986328	1.73772525787354	0.824094772338867	-0.741872787475586	1.4563045501709	0.374564170837402	1.8379430770874	-0.994297027587891	-1.19548416137695	0.229326248168945	0.363359451293945	-0.494485855102539	0.189521789550781	1.02494812011719	1.87570762634277	-0.0712833404541016	0.279575347900391	0.536359786987305	2.00161170959473																	cell death;cell differentiation;cellular localization;cellular process;death;developmental process;establishment of localization;Golgi vesicle transport;localization;protein transport;transport;vesicle-mediated transport	cell part;endoplasmic reticulum;intracellular membrane-bounded organelle;intracellular organelle;membrane;organelle		9	9	9	22.8	22.8	22.8	41.682
-0.698999404907227	-1.17969608306885	-0.625040054321289	-0.00190830230712891	-0.276608467102051	0.548408508300781	-0.230551719665527	0.0461273193359375	-1.16310501098633	-0.747623443603516	-0.222353935241699	-1.74916553497314	-1.67499351501465	-1.7146167755127	-3.73398685455322	0.0219612121582031	0.0582599639892578	-0.584785461425781	0.75779914855957	0.439971923828125	0.108131408691406	-1.78252410888672	-3.38388919830322	-1.08902549743652																binding;core promoter binding;core promoter proximal region DNA binding;core promoter proximal region sequence-specific DNA binding;core promoter sequence-specific DNA binding;cytokine receptor binding;DNA binding;double-stranded DNA binding;enzyme binding;identical protein binding;molecular transducer activity;nucleic acid binding;nucleic acid binding transcription factor activity;protein bindin…	anatomical structure development;biological regulation;biosynthetic process;blood circulation;cell death;cell differentiation;cell proliferation;cellular metabolic process;cellular nitrogen compound metabolic process;cellular process;circulatory system process;death;developmental process;homeostatic process;immune system process;interspecies interaction between organisms;macromolecule metabolic p…	cell part;cell projection;cytoplasm;cytosol;intracellular membrane-bounded organelle;intracellular non-membrane-bounded organelle;intracellular organelle;neuron projection;nucleolus;nucleoplasm;nucleus;organelle	Chemokine signaling pathway;Hepatitis C;Jak-STAT signaling pathway;ko05152;Leishmaniasis;Measles;Osteoclast differentiation;Pancreatic cancer;Pathways in cancer;Toll-like receptor signaling pathway;Toxoplasmosis	18	18	18	32.1	32.1	32.1	87.334
-3.66162776947021	-3.81566715240479	-3.80919742584229	NaN	-3.90709590911865	NaN	NaN	-4.56662082672119	NaN	-4.51110076904297	NaN	NaN	-3.58219909667969	-4.32361030578613	-3.66393280029297	-3.68782997131348	NaN	NaN	NaN	-4.40659141540527	NaN	NaN	NaN	NaN									+						Sec62-GFP_Fam134BTMD-GFP		anatomical structure development;anatomical structure morphogenesis;biological regulation;catabolic process;cell differentiation;cell morphogenesis;cellular component morphogenesis;cellular component organization;cellular metabolic process;cellular process;cytokinesis;cytoskeleton organization;developmental process;Golgi organization;macromolecule metabolic process;macromolecule modification;meta…	cell part;centrosome;cytoplasm;cytosol;Golgi apparatus;intracellular membrane-bounded organelle;intracellular non-membrane-bounded organelle;intracellular organelle;macromolecular complex;microtubule organizing center;nucleoplasm;nucleus;organelle;protein complex;ubiquitin ligase complex	Ubiquitin mediated proteolysis	2	1	1	2.6	1.4	1.4	126.41
-2.4907112121582	-2.47465038299561	-1.91461372375488	-2.47194385528564	-2.56552600860596	-1.16803932189941	-1.45005702972412	-2.10190010070801	-2.01598739624023	-2.19250869750977	-3.34806537628174	-3.57472801208496	-2.67411422729492	-2.44016456604004	-3.76106548309326	-2.28060150146484	-2.95919990539551	-2.76048278808594	-1.14690589904785	-0.67902946472168	-1.94340705871582	-2.71162605285645	-3.56491565704346	-3.62996292114258								+					+		Sec62-GFP_Fam134BLIR-GFP;Sec62-GFP_Tex264TMD-GFP	binding;catalytic activity;cysteine-type endopeptidase activity;cysteine-type peptidase activity;endopeptidase activity;enzyme binding;hydrolase activity;p53 binding;peptidase activity;peptidase activity, acting on L-amino acid peptides;protein binding;protein C-terminus binding;small conjugating protein-specific protease activity;transcription factor binding;ubiquitin protein ligase binding;ubiq…	biological regulation;catabolic process;cellular component organization;cellular metabolic process;cellular nitrogen compound metabolic process;cellular process;chromatin modification;chromatin organization;chromosome organization;developmental process;DNA metabolic process;DNA repair;histone modification;macromolecule metabolic process;macromolecule modification;metabolic process;multicellular o…	cell part;cytosol;intracellular membrane-bounded organelle;intracellular organelle;nucleus;organelle		16	16	16	17.7	17.7	17.7	132.33
1.6442699432373	1.12360095977783	1.0955810546875	1.89413738250732	0.296635627746582	0.893962860107422	1.48624324798584	0.583686828613281	1.54488754272461	1.7256031036377	0.222853660583496	0.76353931427002	0.797601699829102	0.514654159545898	-0.855764389038086	0.979402542114258	1.00733757019043	0.36439323425293	1.01930809020996	0.708530426025391	0.773021697998047	0.291801452636719	-2.01467514038086	1.09686660766602																adenyl nucleotide binding;adenyl ribonucleotide binding;aminoacyl-tRNA editing activity;aminoacyl-tRNA ligase activity;ATP binding;binding;carboxylic ester hydrolase activity;catalytic activity;hydrolase activity;hydrolase activity, acting on ester bonds;leucine-tRNA ligase activity;ligase activity;ligase activity, forming aminoacyl-tRNA and related compounds;ligase activity, forming carbon-oxyge…	amine metabolic process;cellular amino acid metabolic process;cellular ketone metabolic process;cellular metabolic process;cellular nitrogen compound metabolic process;cellular process;macromolecule metabolic process;metabolic process;nitrogen compound metabolic process;nucleobase-containing compound metabolic process;organic acid metabolic process;primary metabolic process;RNA metabolic process;…	cell part;cytoplasm;cytosol;intracellular membrane-bounded organelle;intracellular organelle;nucleus;organelle	Aminoacyl-tRNA biosynthesis;Valine, leucine and isoleucine biosynthesis	37	37	37	37.1	37.1	37.1	134.34
3.4162483215332	2.99190807342529	1.83289527893066	3.24215221405029	3.32478618621826	3.98284912109375	4.03427410125732	2.82526969909668	3.53337097167969	3.07868957519531	0.104310035705566	2.26747226715088	3.80972862243652	3.52200698852539	1.06907844543457	3.54940414428711	2.58384323120117	3.96248245239258	4.04092788696289	3.21770668029785	3.39816474914551	3.59481430053711	1.54991722106934	2.55933952331543																binding;heat shock protein binding;protein binding	cellular metabolic process;cellular process;macromolecule metabolic process;metabolic process;primary metabolic process;protein folding;protein metabolic process;response to abiotic stimulus;response to heat;response to stimulus;response to stress	cell part;cytoplasm;cytoskeleton;cytosol;extracellular organelle;intracellular non-membrane-bounded organelle;intracellular organelle;membrane;nucleoplasm;organelle;vesicle		23	23	23	47.4	47.4	47.4	56.44
NaN	NaN	NaN	NaN	NaN	NaN	NaN	NaN	-1.32096481323242	-1.25152206420898	NaN	NaN	NaN	NaN	NaN	NaN	NaN	-5.33617496490479	-5.405348777771	NaN	-1.74347877502441	-1.73799705505371	NaN	NaN																binding;enzyme binding;kinase binding;protein binding;protein kinase binding;SNARE binding;syntaxin binding	biological regulation;cell cycle;cellular process;mitotic cell cycle	cell part;cytoplasmic membrane-bounded vesicle;Golgi apparatus;intracellular membrane-bounded organelle;intracellular organelle;membrane;nucleus;organelle;vesicle		8	8	8	11.8	11.8	11.8	110.01
-0.504009246826172	-0.869416236877441	-0.971193313598633	0.588150978088379	0.172333717346191	-0.417158126831055	-0.371275901794434	-1.56786918640137	-0.209785461425781	-0.669366836547852	-4.09541034698486	-2.015793800354	-0.785703659057617	-1.52780151367188	-4.41516590118408	0.380908966064453	-0.43317985534668	-0.696203231811523	-0.167045593261719	-1.18767166137695	-1.15897560119629	-1.53317642211914	-3.18429660797119	-1.75117301940918																enzyme regulator activity;kinase regulator activity;molecular transducer activity;phosphorylase kinase regulator activity;protein kinase regulator activity;signal transducer activity	biological regulation;biosynthetic process;cellular component assembly;cellular component organization;cellular metabolic process;cellular nitrogen compound metabolic process;cellular process;chromatin organization;chromosome organization;immune system process;macromolecular complex assembly;macromolecule metabolic process;macromolecule modification;metabolic process;nitrogen compound metabolic p…	cell part;cytoplasm;intracellular non-membrane-bounded organelle;intracellular organelle;macromolecular complex;nucleolus;organelle;protein complex;transcription elongation factor complex		20	20	20	20.5	20.5	20.5	150.25
0.910285949707031	0.920414924621582	2.35821533203125	1.78872013092041	1.89975261688232	1.39080810546875	2.51307773590088	3.67815399169922	0.0176963806152344	0.874238967895508	2.96045207977295	1.05092144012451	1.38900566101074	1.39441680908203	2.3704948425293	2.14558219909668	2.46571922302246	1.0288200378418	1.8841609954834	3.64576148986816	0.338430404663086	1.30663681030273	3.53848457336426	1.26178932189941									+						Sec62-GFP_Fam134BTMD-GFP	anion channel activity;anion transmembrane transporter activity;channel activity;chloride channel activity;ion channel activity;ion transmembrane transporter activity;passive transmembrane transporter activity;substrate-specific channel activity;substrate-specific transmembrane transporter activity;substrate-specific transporter activity;transmembrane transporter activity;transporter activity		cell part;endoplasmic reticulum;Golgi apparatus;intracellular membrane-bounded organelle;intracellular organelle;macromolecular complex;membrane;nucleus;organelle;protein complex		24	24	24	49.9	49.9	49.9	62.022
0.207559585571289	-0.526951789855957	0.0967903137207031	1.19589710235596	1.1074800491333	-0.184009552001953	-0.152995109558105	-0.227714538574219	0.181049346923828	0.0448379516601563	NaN	0.239935874938965	NaN	-1.66803359985352	-1.84603691101074	-1.63819122314453	NaN	-0.980226516723633	NaN	-1.61730575561523	NaN	-1.48881912231445	-2.40508651733398	-1.07881355285645																binding;nucleic acid binding;nucleotide binding;poly(U) RNA binding;poly-pyrimidine tract binding;RNA binding;single-stranded RNA binding	anatomical structure development;cell development;cellular process;developmental process	cell part;cytoplasm;macromolecular complex;polysome;ribonucleoprotein complex	mRNA surveillance pathway	5	5	4	20.4	20.4	17.9	34.812
-2.46602058410645	NaN	-2.47656059265137	-2.67877292633057	-2.47311496734619	-1.13957786560059	0.775492668151855	-2.2828311920166	-2.03696823120117	-3.24179267883301	NaN	-3.14806842803955	-2.21809577941895	-1.7282772064209	NaN	-2.47456359863281	-2.19109344482422	-1.40348625183105	-2.78098106384277	-2.20998764038086	NaN	NaN	NaN	-2.06158638000488																binding;catalytic activity;cation binding;hydrolase activity;hydrolase activity, acting on carbon-nitrogen (but not peptide) bonds;hydrolase activity, acting on carbon-nitrogen (but not peptide) bonds, in linear amides;ion binding;metal ion binding;peptide-N4-(N-acetyl-beta-glucosaminyl)asparagine amidase activity	catabolic process;cellular metabolic process;cellular process;macromolecule metabolic process;metabolic process	cell part;cytoplasm	Protein processing in endoplasmic reticulum	6	6	6	10.9	10.9	10.9	73.191
-3.1766414642334	-4.05728244781494	-2.51836013793945	-3.32970523834229	NaN	NaN	-3.73625469207764	-4.10584259033203	NaN	-4.22373008728027	NaN	NaN	-4.34128761291504	-4.75431251525879	-2.98665428161621	-5.58397960662842	NaN	NaN	-4.88391399383545	-4.98940944671631	NaN	NaN	-5.54204940795898	NaN																	biological regulation;cellular component organization;cellular process;cytoskeleton organization;organelle organization;regulation of organelle organization	cell part;cytoplasm;endoplasmic reticulum;intracellular membrane-bounded organelle;intracellular organelle;nucleus;organelle		8	8	8	9.3	9.3	9.3	135.62
0.0606136322021484	0.407156944274902	0.863683700561523	1.12077045440674	1.07469463348389	0.789831161499023	1.21117877960205	0.443191528320313	0.586389541625977	1.09143829345703	-0.580172538757324	1.15231990814209	0.761106491088867	0.878717422485352	0.155412673950195	1.37507057189941	0.745510101318359	0.879005432128906	1.48454284667969	1.39379501342773	0.390729904174805	0.701562881469727	0.0796527862548828	1.03037452697754																adenyl nucleotide binding;adenyl ribonucleotide binding;alanine-tRNA ligase activity;amine binding;amino acid binding;aminoacyl-tRNA editing activity;aminoacyl-tRNA ligase activity;ATP binding;binding;carboxylic acid binding;carboxylic ester hydrolase activity;catalytic activity;cation binding;hydrolase activity;hydrolase activity, acting on ester bonds;ion binding;ligase activity;ligase activity…	amine metabolic process;anatomical structure development;biological regulation;cellular amino acid metabolic process;cellular ketone metabolic process;cellular metabolic process;cellular nitrogen compound metabolic process;cellular process;developmental process;macromolecule metabolic process;macromolecule modification;metabolic process;molting cycle;multicellular organismal process;neurological …	cell part;cytoplasm;cytosol;extracellular organelle;membrane;organelle;vesicle	Aminoacyl-tRNA biosynthesis	25	25	25	38.4	38.4	38.4	106.81
1.36700630187988	1.06021976470947	0.673038482666016	1.39447689056396	1.13866138458252	1.45668983459473	1.96685314178467	1.39821434020996	1.4622802734375	-0.209356307983398	-2.27910709381104	NaN	NaN	2.48603439331055	-1.23624801635742	1.54378509521484	1.08654403686523	-0.636524200439453	2.81149673461914	-0.82203483581543	NaN	NaN	NaN	1.69048690795898																binding;catalytic activity;cation binding;hydrolase activity;identical protein binding;ion binding;metal ion binding;metallopeptidase activity;peptidase activity;peptidase activity, acting on L-amino acid peptides;protein binding;protein dimerization activity;protein domain specific binding;protein homodimerization activity;transition metal ion binding;zinc ion binding	biological regulation;biosynthetic process;cell communication;cell division;cellular component organization;cellular metabolic process;cellular nitrogen compound metabolic process;cellular process;chromosome organization;DNA metabolic process;DNA packaging;establishment of localization;gene silencing;macromolecule metabolic process;metabolic process;nitrogen compound metabolic process;nucleobase-…	cell part;chromosome;endomembrane system;endosome;extracellular organelle;intracellular membrane-bounded organelle;intracellular non-membrane-bounded organelle;intracellular organelle;macromolecular complex;microtubule organizing center;nuclear chromosome;organelle;protein complex;vesicle		3	3	3	16.2	16.2	16.2	16.84
-0.897199630737305	NaN	NaN	-1.18205547332764	NaN	NaN	-0.726693153381348	NaN	NaN	NaN	NaN	NaN	NaN	NaN	NaN	NaN	NaN	NaN	NaN	-0.814361572265625	NaN	-1.66844749450684	NaN	NaN																molecular transducer activity;signal transducer activity	biological regulation;cellular process;response to stimulus;signal transduction	cell part;cytoplasm;extracellular organelle;organelle;vesicle	Pathways in cancer;Thyroid cancer	4	4	4	32.9	32.9	32.9	27.321
NaN	NaN	NaN	-1.33479022979736	-2.21024417877197	NaN	-2.70613384246826	-3.11175537109375	-1.9528636932373	-2.08255577087402	-1.54158878326416	-2.20694065093994	NaN	NaN	-3.81530284881592	NaN	-3.40224075317383	NaN	-2.46244239807129	NaN	NaN	-1.19244194030762	-1.05095481872559	-3.12495040893555																binding;enzyme binding;protein binding	anatomical structure development;cellular component organization;cellular process;developmental process;Golgi organization;organelle organization	cell part;cytoplasm;Golgi apparatus;intracellular membrane-bounded organelle;intracellular organelle;organelle		3	3	3	4	4	4	82.37
-0.939338684082031	NaN	-1.2859001159668	-0.405549049377441	-0.835003852844238	-2.21274185180664	-0.362872123718262	-3.06782531738281	-1.09875106811523	-1.09853363037109	NaN	NaN	-3.73540115356445	NaN	-3.2457389831543	-2.29759788513184	-2.90449905395508	-2.9732608795166	-0.530424118041992	NaN	-1.54211807250977	-0.971450805664063	NaN	NaN																binding;catalytic activity;cation binding;cytoskeletal protein binding;enzyme binding;identical protein binding;ion binding;ligase activity;metal ion binding;microtubule binding;phosphoprotein binding;protein binding;protein dimerization activity;protein heterodimerization activity;protein homodimerization activity;transition metal ion binding;tubulin binding;ubiquitin protein ligase binding;zinc…	biological regulation;cellular component organization;cellular localization;cellular process;cytoskeleton organization;developmental process;localization;organelle organization;regulation of organelle organization;response to chemical stimulus;response to stimulus;signal transduction	cell part;cytosol;intracellular;intracellular non-membrane-bounded organelle;intracellular organelle;macromolecular complex;organelle;protein complex	Ubiquitin mediated proteolysis	3	3	3	5.1	5.1	5.1	70.862
-1.81901550292969	-3.42113304138184	-3.37326622009277	-2.98653507232666	-3.31110668182373	-1.54156112670898	-2.85319423675537	-3.55439758300781	-2.69067764282227	-1.65858459472656	NaN	-2.54485034942627	NaN	NaN	NaN	-3.64762401580811	-3.26042366027832	-1.29928016662598	NaN	-3.44233703613281	NaN	-3.08650588989258	NaN	-1.7284049987793																adenyl nucleotide binding;adenyl ribonucleotide binding;ATP binding;ATPase activity;binding;catalytic activity;hydrolase activity;hydrolase activity, acting on acid anhydrides;hydrolase activity, acting on acid anhydrides, in phosphorus-containing anhydrides;microtubule motor activity;motor activity;nucleoside-triphosphatase activity;nucleotide binding;purine nucleotide binding;purine ribonucleos…	anatomical structure development;biological regulation;cell cycle;cell differentiation;cell division;cellular component assembly;cellular component disassembly;cellular component movement;cellular component organization;cellular process;coagulation;cytoskeleton organization;developmental process;immune system process;metabolic process;mitotic cell cycle;multicellular organismal process;organelle …	cell part;centrosome;cytosol;intracellular non-membrane-bounded organelle;intracellular organelle;macromolecular complex;membrane;microtubule organizing center;organelle;protein complex		4	4	4	5.4	5.4	5.4	67.147
0.0197525024414063	-0.880154609680176	0.218601226806641	0.628373146057129	0.0257806777954102	0.0710220336914063	0.255366325378418	0.636585235595703	1.8931770324707	1.27270317077637	0.00480556488037109	-0.490641593933105	-1.38678359985352	-0.581993103027344	-2.36686706542969	-0.725725173950195	-1.79755401611328	-3.2553882598877	-0.364303588867188	0.166482925415039	0.512264251708984	1.51892471313477	-2.00632858276367	-0.241182327270508																binding;catalytic activity;coenzyme binding;cofactor binding;DNA binding;electron carrier activity;FAD binding;flavin adenine dinucleotide binding;NAD(P)H oxidase activity;nucleic acid binding;oxidoreductase activity;oxidoreductase activity, acting on NADH or NADPH;oxidoreductase activity, acting on NADH or NADPH, oxygen as acceptor	biological regulation;catabolic process;cell death;cell differentiation;cellular component assembly;cellular component organization;cellular homeostasis;cellular macromolecular complex assembly;cellular metabolic process;cellular nitrogen compound metabolic process;cellular process;chromosome organization;death;developmental process;DNA metabolic process;DNA packaging;homeostatic process;macromol…	cell part;cytosol;intracellular membrane-bounded organelle;intracellular organelle;membrane;mitochondrion;nucleus;organelle	Apoptosis	15	15	10	34.7	34.7	20.5	66.673
-3.56698799133301	NaN	NaN	-3.88446712493896	-4.31001567840576	-2.6251392364502	-2.99003505706787	-3.65676498413086	-2.37797546386719	-2.68527221679688	NaN	NaN	NaN	NaN	NaN	NaN	NaN	NaN	-4.67370223999023	NaN	NaN	-1.87852478027344	NaN	-2.99880027770996																acid-amino acid ligase activity;binding;catalytic activity;channel inhibitor activity;channel regulator activity;ion channel binding;ion channel inhibitor activity;ligase activity;ligase activity, forming carbon-nitrogen bonds;potassium channel inhibitor activity;potassium channel regulator activity;protein binding;small conjugating protein ligase activity;sodium channel inhibitor activity;sodium…	biological regulation;biosynthetic process;catabolic process;cellular homeostasis;cellular ion homeostasis;cellular metabolic process;cellular nitrogen compound metabolic process;cellular process;establishment of localization;excretion;homeostatic process;ion transport;macromolecule metabolic process;macromolecule modification;metabolic process;multicellular organismal process;nitrogen compound m…	cell part;cytoplasm;cytosol;extracellular organelle;intracellular;intracellular membrane-bounded organelle;intracellular organelle;nucleoplasm;nucleus;organelle;vesicle	Aldosterone-regulated sodium reabsorption;Endocytosis;Ubiquitin mediated proteolysis	6	6	4	7.3	7.3	5.1	99.656
-0.914072036743164	NaN	-3.96718502044678	-1.11364650726318	NaN	NaN	-2.56935977935791	-5.15793323516846	-1.91832542419434	NaN	NaN	NaN	NaN	-4.22590351104736	NaN	NaN	NaN	-3.93873596191406	-4.54332256317139	-2.00916481018066	-3.60227298736572	NaN	NaN	-4.55834197998047																structural molecule activity	anatomical structure development;biological regulation;cell cycle;cell death;cell development;cellular component disassembly;cellular component organization;cellular localization;cellular membrane organization;cellular metabolic process;cellular process;cytoskeleton organization;death;developmental process;establishment of localization;establishment or maintenance of cell polarity;localization;ma…	cell part;cytoplasm;cytosol;intracellular membrane-bounded organelle;intracellular organelle;macromolecular complex;membrane;nuclear envelope;nucleoplasm;nucleus;organelle;protein complex	Arrhythmogenic right ventricular cardiomyopathy (ARVC);Dilated cardiomyopathy;Hypertrophic cardiomyopathy (HCM)	9	9	9	13.7	13.7	13.7	80.902
-4.2633228302002	-4.63232517242432	-4.10626792907715	-1.76348209381104	-2.35494136810303	-4.37563514709473	-3.5982666015625	NaN	0.0246505737304688	-1.03726959228516	-0.495516777038574	-4.44031238555908	NaN	NaN	-4.5403356552124	-1.30550956726074	-2.28913116455078	-4.07491016387939	-3.48232078552246	-3.89517593383789	-0.378700256347656	-0.677801132202148	0.299001693725586	-4.35813617706299																binding;catalytic activity;enzyme binding;GTP binding;GTPase activity;guanyl nucleotide binding;guanyl ribonucleotide binding;hydrolase activity;hydrolase activity, acting on acid anhydrides;hydrolase activity, acting on acid anhydrides, in phosphorus-containing anhydrides;nucleoside-triphosphatase activity;nucleotide binding;protein binding;purine nucleotide binding;purine ribonucleoside triphos…	anatomical structure formation involved in morphogenesis;anatomical structure morphogenesis;autophagy;biological regulation;catabolic process;cell death;cellular component organization;cellular localization;cellular membrane organization;cellular metabolic process;cellular process;coagulation;death;developmental process;establishment of localization;localization;membrane fusion;membrane organizat…	cell part;cytoskeleton;cytosol;intracellular membrane-bounded organelle;intracellular non-membrane-bounded organelle;intracellular organelle;membrane;mitochondrion;organelle		15	15	15	22.3	22.3	22.3	91.175
NaN	NaN	NaN	NaN	NaN	NaN	-4.27523422241211	-4.66054439544678	NaN	NaN	NaN	NaN	NaN	NaN	NaN	NaN	NaN	NaN	-4.10035228729248	-4.14530754089355	NaN	NaN	NaN	NaN																adenyl nucleotide binding;adenyl ribonucleotide binding;ATP binding;binding;biotin binding;biotin-[acetyl-CoA-carboxylase] ligase activity;biotin-[methylcrotonoyl-CoA-carboxylase] ligase activity;biotin-[methylmalonyl-CoA-carboxytransferase] ligase activity;biotin-[propionyl-CoA-carboxylase (ATP-hydrolyzing)] ligase activity;biotin-protein ligase activity;carboxylic acid binding;catalytic activit…	cell proliferation;cellular amide metabolic process;cellular component organization;cellular ketone metabolic process;cellular metabolic process;cellular nitrogen compound metabolic process;cellular process;chromatin modification;chromatin organization;chromosome organization;cofactor metabolic process;heterocycle metabolic process;histone modification;macromolecule metabolic process;macromolecul…	cell part;cytoplasm;cytosol;intracellular membrane-bounded organelle;intracellular organelle;mitochondrion;organelle	Biotin metabolism	3	3	3	6.8	6.8	6.8	67.278
[truncated: 3,272 more rows]
[truncated: 72 more columns]
